# Supplementary material for: Targeting Transient Receptor Potential Melastatin‐2 (TRPM2) Enhances Therapeutic Efficacy of Third Generation EGFR Inhibitors against EGFR Mutant Lung Cancer
Source: Adv Sci (Weinh). 2024 Jul 23;11(35):2310126. doi: 10.1002/advs.202310126 (PMC11425210; doi:10.1002/advs.202310126)
Supplement: Supplementary file 2 — Supplemental Data 1 [file ADVS-11-2310126-s001.xlsx]

## Sheet: Fig 1
Fig 1A
	PC-9-DMSO	PC-9-Osim	HCC827-DMSO	HCC827-Osim
TRPM2	0.796956	-0.79696	0.876465	-0.87647
TRPM7	0.515095	-0.51509	0.338268	-0.33827
TRPM6	0.571736	-0.57174	0.483914	-0.48391
TRPA1	0.797791	-0.79779	0	0
TRPC4	0.637638	-0.63764	-0.01492	0.014917
TRPV2	0.89652	-0.89652	-0.6337	0.633703
TRPC3	0.527587	-0.52759	-0.40825	0.408247
TRPV1	0.048875	-0.04887	-0.28976	0.289762
TRPC7-AS1	-0.01532	0.015329	-0.62906	0.629059
TRPC6	-0.40825	0.408247	-0.76043	0.760436
TRPC4AP	-0.24061	0.240613	0.386153	-0.38615
TRPS1	-0.28766	0.287658	-0.17619	0.176195
TRPC1	-0.46452	0.464518	0.120842	-0.12084
TRPM4	-0.89298	0.89298	-0.5007	0.500697
TRPM8	-0.60889	0.608894	-0.48025	0.480252
TRPV4	-0.8632	0.863204	-0.6343	0.634297
TRPV3	-0.87713	0.87713	0.159645	-0.15965
Fig 1B
PC-9		Relative TRPM2 mRNA					HCC827		Relative TRPM2 mRNA
	DMSO	1	1	1				DMSO	1	1	1
	Osim	0.580637	0.531242	0.572328				Osim	0.414234	0.364732	0.451257
Fig 1H
Time(s)	PC-9 DMSO			PC-9 Osim			HCC827 DMSO			HCC827 Osim
0	1	1	1	1	1	1	1	1	1	1	1	1
2.99988	0.984941	0.966558	0.975574	0.981243	1.00029	0.988439	0.997617	0.98407	0.986357	1.00355	1.00051	1.0021
5.99976	0.984752	0.949755	0.964423	0.976898	0.991634	0.99151	1.00168	0.984714	0.97927	0.995281	1.02028	1.00833
8.99964	0.973679	0.934665	0.946456	0.989021	0.990177	0.98605	1.01234	1.00288	0.984642	0.994589	1.02285	0.998679
11.9995	0.975669	0.921894	0.941136	0.987987	1.00391	0.984974	1.01826	1.04197	0.97544	0.999742	1.02847	1.00189
14.9994	0.967699	0.924542	0.929812	0.976821	1.01281	1.01453	1.0348	1.06559	1.00189	1.01306	1.0378	1.00789
17.9993	0.956561	0.933547	0.916079	0.968752	1.02658	1.00572	1.04543	1.10852	1.01059	1.02202	1.01433	1.01473
20.9992	0.949657	0.926304	0.904014	0.952004	1.02636	1.01209	1.06315	1.09014	1.00712	1.02587	1.02379	1.01208
23.9991	0.957099	0.929506	0.892895	0.965915	1.03887	1.02962	1.08858	1.06299	0.989596	1.04208	1.04407	1.01508
26.9989	0.957372	0.925138	0.899071	0.950655	1.05441	1.03767	1.11084	1.02771	0.979272	1.04232	1.04186	1.01912
29.9988	0.870477	0.892828	0.879375	0.890793	0.981641	0.939155	0.995979	0.897761	0.890534	0.950787	0.938045	0.953146
32.9987	1.07591	0.933017	0.96446	0.967159	1.06245	1.02969	1.21726	1.6463	1.208	1.11049	1.02464	1.04635
35.9986	2.61944	0.994279	1.0667	0.96905	1.06683	0.841349	1.54433	3.16621	1.8213	1.16542	0.964203	0.855638
38.9985	2.59902	1.24734	1.28926	1.08604	0.930491	0.758529	2.58071	3.23906	1.81185	1.34689	0.945548	0.730542
41.9983	2.56462	1.49804	1.40047	1.11224	0.856356	0.736909	3.20661	3.09164	1.79151	1.40309	0.937352	0.726081
44.9982	2.53008	1.73637	1.4154	1.15175	0.808314	0.731621	3.37978	2.88614	1.77186	1.44521	0.913956	0.729833
47.9981	2.49983	1.82463	1.40304	1.21704	0.817786	0.714954	3.33674	2.68361	1.76299	1.41041	0.898814	0.748075
50.998	2.47494	1.86801	1.38114	1.22067	0.810085	0.732064	3.30636	2.62929	1.75618	1.37912	0.918749	0.748194
53.9979	2.45215	1.84022	1.41395	1.19341	0.826769	0.727854	3.26285	2.66997	1.74638	1.35096	0.910077	0.738851
56.9978	2.43254	1.79228	1.40849	1.23335	0.82938	0.726442	3.23309	2.66137	1.73365	1.39803	0.90232	0.742647
59.9976	2.46132	1.73225	1.38714	1.19256	0.813321	0.734027	3.32185	2.66457	1.82345	1.35077	0.896585	0.744619
62.9975	2.52064	1.6777	1.38073	1.16511	0.816799	0.727741	3.37111	2.62603	1.80595	1.38955	0.88567	0.707671
65.9974	2.48572	1.71276	1.3828	1.20025	0.796646	0.733324	3.32696	2.5541	1.78041	1.29761	0.894149	0.721967
68.9973	2.44962	1.73327	1.40663	1.194	0.810374	0.741817	3.47681	2.45724	1.75174	1.27997	0.898474	0.72185
71.9972	2.55833	1.74519	1.39188	1.15571	0.782718	0.744366	3.41694	2.52867	1.73539	1.37105	0.909545	0.717182
74.997	2.52714	1.78192	1.32504	1.19001	0.820748	0.747973	3.56526	2.38528	1.80229	1.34973	0.890399	0.71795
77.9969	2.48679	1.83227	1.39863	1.18614	0.824906	0.755814	3.46891	2.40844	1.77025	1.37841	0.905538	0.718219
80.9968	2.44975	1.79221	1.38346	1.1882	0.814084	0.724745	3.61017	2.3853	1.73237	1.33675	0.911123	0.701988
83.9967	2.55813	1.85485	1.42633	1.13807	0.783511	0.735735	3.48339	2.49743	1.80197	1.32142	0.922593	0.697701
86.9966	2.51576	1.8755	1.3814	1.14698	0.798443	0.741041	3.3883	2.34705	1.76984	1.22434	0.902646	0.699652
89.9964	2.47135	1.84929	1.3525	1.15344	0.805209	0.747935	3.28755	2.42166	1.73688	1.3119	0.937806	0.682481
92.9963	2.56578	1.88316	1.34006	1.13212	0.81727	0.767106	3.16328	2.41193	1.70471	1.28032	0.908408	0.676584
95.9962	2.52674	1.85487	1.39169	1.12756	0.800488	0.743067	3.25569	2.49394	1.76809	1.26287	0.889146	0.683343
98.9961	2.49098	1.95797	1.37875	1.1377	0.78473	0.723851	3.35542	2.48006	1.72907	1.22294	0.889299	0.684623
101.996	2.45652	1.946	1.37111	1.14437	0.791069	0.703381	3.46412	2.40463	1.702	1.23455	0.901544	0.712014
104.996	2.55769	1.99038	1.35602	1.14869	0.822471	0.714834	3.37334	2.44265	1.66199	1.26601	0.913324	0.665069
107.996	2.52916	1.96579	1.42988	1.13814	0.803814	0.732749	3.29475	2.53108	1.73326	1.2867	0.894445	0.668992
110.996	2.48605	1.92157	1.4222	1.14801	0.814809	0.706361	3.4301	2.55844	1.71324	1.24132	0.897073	0.690255
113.996	2.6033	1.82741	1.40395	1.16315	0.804618	0.699545	3.37518	2.48563	1.67947	1.31426	0.899305	0.717182
116.995	2.5799	1.8391	1.47899	1.09691	0.805218	0.685698	3.29127	2.54591	1.65026	1.36801	0.90809	0.706726
119.995	2.54797	1.8927	1.48049	1.0949	0.829141	0.666725	3.26513	2.44421	1.73024	1.43765	0.90376	0.676744
122.995	2.66642	1.8776	1.46536	1.10777	0.820063	0.695451	3.42977	2.41962	1.70662	1.4142	0.902702	0.676589
125.995	2.63766	1.85074	1.46383	1.11499	0.821711	0.668813	3.38577	2.46685	1.66964	1.41347	0.915622	0.635675
128.995	2.61361	1.82063	1.45768	1.122	0.824635	0.691804	3.33813	2.41472	1.65476	1.40351	0.917541	0.675054
131.995	2.58015	1.79309	1.44438	1.08152	0.803808	0.694057	3.30277	2.38137	1.728	1.38128	0.902559	0.727181
134.995	2.54619	1.86322	1.4321	1.06757	0.810722	0.675362	3.26403	2.36631	1.70461	1.40581	0.906287	0.673944
137.994	2.66647	1.93203	1.40537	1.14837	0.790926	0.664203	3.45223	2.36785	1.69224	1.38737	0.917876	0.702311
140.994	2.64455	1.93687	1.38773	1.13408	0.808585	0.670747	3.42313	2.40821	1.77085	1.36488	0.883556	0.694083
143.994	2.62295	1.91628	1.36957	1.12668	0.813846	0.676629	3.4185	2.46379	1.75106	1.37136	0.884553	0.694908
146.994	2.60391	1.89182	1.4442	1.13098	0.811169	0.649539	3.40309	2.38337	1.84238	1.37851	0.893821	0.699931
149.994	2.58413	1.87107	1.43976	1.1753	0.795075	0.658483	3.38609	2.34227	1.83153	1.35791	0.917913	0.696494
152.994	2.71061	1.84913	1.42975	1.18437	0.788539	0.627862	3.37434	2.49226	1.81865	1.3578	0.917666	0.703846
155.994	2.68493	1.92786	1.42904	1.12742	0.767107	0.607543	3.35871	2.48968	1.79435	1.3642	0.89534	0.692565
158.994	2.67312	1.90892	1.41548	1.21278	0.7938	0.604045	3.35165	2.46197	1.78502	1.33197	0.887571	0.698695
161.994	2.64541	1.88619	1.40899	1.18337	0.809995	0.636434	3.3418	2.48195	1.7559	1.32942	0.892102	0.675321
164.994	2.63109	1.94486	1.40337	1.14692	0.810845	0.661114	3.33291	2.4622	1.76122	1.39299	0.897603	0.662084
167.993	2.75799	1.92806	1.38947	1.05433	0.784104	0.65374	3.32067	2.40357	1.74924	1.34833	0.884696	0.659328
170.993	2.74478	1.92479	1.38371	1.10266	0.8039	0.718092	3.30834	2.34784	1.739	1.33297	0.913347	0.652508
173.993	2.72288	1.92421	1.38302	1.09765	0.810245	0.748195	3.3679	2.35295	1.72957	1.35716	0.903033	0.684273
176.993	2.70995	1.91872	1.37794	1.11031	0.824188	0.710017	3.29823	2.34051	1.72795	1.40446	0.901043	0.66957

## Sheet: Fig 2
Fig 2B
	PC-9							HCC827
	DMSO			Osim				DMSO			Osim
VDR	1.16294	1.206	1.04986	-0.95108	-0.92151	-0.84621		1.2909	0.988752	1.03338	-0.78456	-0.86872	-1.05975
MYC	0.853957	0.912637	0.969361	-0.9013	-0.9552	-0.87945		1.07662	0.795963	0.813457	-0.59672	-0.98593	-1.1034
ETS1	0.719044	0.88926	0.321151	-1.08515	-1.0417	-0.39227		0.620187	0.586284	0.761376	-0.70928	-0.69514	-1.26342
E2F1	0.658686	0.478626	1.43302	-0.65062	-0.8662	-1.05351		0.811011	1.06683	0.84121	-0.94621	-1.0083	-0.76455
TAF4	1.09599	1.28069	-0.13708	-1.13663	-0.89764	-0.20532		0.69156	0.417128	0.528709	0.209189	0.153628	-2.00021
YY1	1.03982	1.33008	-0.57256	-1.00898	-0.8907	0.10234		0.26406	0.484716	0.791969	-0.27726	0.631792	-1.89528
TAF4	1.09599	1.28069	-0.13708	-1.13663	-0.89764	-0.20532		0.69156	0.417128	0.528709	0.209189	0.153628	-2.00021
ESR1	1.34515	0.826255	-1.19454	-0.72971	0.3853	-0.63246		-0.74173	-0.38004	-0.5721	0.742862	1.69494	-0.74394
PAX5	0	-0.1	0	0	0	-0.2		-0.40825	2.04124	-0.40825	-0.40825	-0.40825	-0.40825
HNF1A	0	0	-0.2	0	-0.1	0		-1.00977	-0.91357	-0.78108	0.646713	1.01577	1.04194
FOXP3	-0.40825	-0.40825	-0.40825	2.04124	-0.40825	-0.40825		-0.58665	-0.58665	-0.58665	-0.58665	1.83288	0.513729
GR alpha	-0.6265	-0.54973	-1.41462	0.684874	0.85631	1.04967		0.444642	1.04387	0.754354	-0.03856	-0.50523	-1.69907
CEBPB	-0.99549	-1.11807	-0.41101	0.865193	0.347655	1.31171		-0.098	0.046903	0.036271	-0.46225	-1.28779	1.76488
STAT4	-0.06149	-1.3766	0.275789	1.68791	-0.12501	-0.40058		-0.66314	-0.88726	-1.13845	0.791962	0.789341	1.10755
GR beta	-1.62654	0.208691	-0.56255	-0.01654	1.00824	0.988698		0.197816	-1.08344	-0.90374	-0.07306	1.71563	0.146786
GTF2I	-0.07223	-0.49917	-1.56579	0.006484	0.956	1.17471		-0.48491	-0.46249	-0.11597	0.917724	1.43015	-1.28451
IRF2	-0.66759	-1.06284	-0.94718	0.594787	0.992852	1.08997		-0.43217	-0.8399	-1.15848	1.10107	1.24336	0.086123
TP53	-0.80005	-0.93468	-0.95246	0.757748	0.696808	1.23263		-0.90188	-0.94602	-0.85846	1.08271	0.991162	0.632486
Fig 2I
		pGL3-Luc					(-1000) to +1					(-420) to +1					(-100) to +1
PC-9	DMSO	832.34	770.64	851.12	863.45		22017.1	22890.5	24480.6	21760.5		12088.5	13856.8	13206.5	13042.2		5826.54	5322.5	5586.52	6026.12
	Osim	748.57	813.42	829.02	808.45		5321.53	6906.12	5506.56	5614.34		5316.31	5032.54	4769.43	4890.52		4060.34	4372.55	4809.01	5068.38
		pGL3-Luc					(-1000) to +1					(-420) to +1					(-100) to +1
HCC827	DMSO	918.48	865.34	821.53	880.54		47153.3	44021.4	45178.5	43209.7		26816.1	23037.6	24112.5	25971.1		11721.5	14665.6	12210	13703
	Osim	841.21	796.67	852.49	836.56		16573.6	12280	14895.2	13742		12518.6	11132.2	12063.6	12438.7		10093.4	10323.5	10972.1	11354.4

## Sheet: Fig 3
Fig 3B
PC9			Vector						LV-TRPM2
			DMSO			Osim			VP-16			Comb
	Apotosis (%)		1.78	1.96	1.83	48.64	47.21	48.13	5.78	6.24	5.98	18.71	19.25	18.81
HCC827			Vector						LV-TRPM2
			DMSO			Osim			VP-16			Comb
	Apotosis (%)		2.21	2.78	2.56	57.2	58.48	56.13	9.18	8.92	9.03	24.1	23.04	23.89
Fig 3C
	Osim(nM)	Vector				TRPM2							Osim(nM)	Vector				TRPM2
PC-9	3.90625	54.0628	55.1891	55.2695	55.35	82.1739	83.3696	82.7174	82.3913			HCC827	3.90625	36.2738	36.8384	36.9795	37.1207	71.7333	72.1333	73.2	72.9333
	7.8125	44.8109	45.2132	45.6959	46.0177	75.6522	76.3043	76.7391	75.8696				7.8125	32.0395	32.3218	32.0395	32.3218	66.9333	66.1333	65.6	67.8667
	15.625	36.7659	36.5245	36.8463	37.2486	70.1087	70.3261	70	70.5435				15.625	30.6281	29.9224	31.1927	31.3338	58.8	60.4	61.0667	59.4667
	31.25	30.1689	31.1344	30.893	31.0539	63.1522	63.4783	63.2609	64.3478				31.25	28.6521	30.0635	28.3698	28.6521	53.0667	52.2667	54.2667	53.6
	62.5	19.0668	17.6991	18.6645	19.0668	59.8913	59.5652	59.3478	60.5435				62.5	26.3938	25.8292	26.8172	26.2526	47.4667	49.4667	46.6667	51.0667
	125	14.7225	15.366	15.366	16.0097	49.8913	53.8043	49.8913	55.4348				125	22.0184	22.8652	22.5829	23.2886	44.8	44.2667	45.2	42.5333
	250	11.9871	12.0676	12.148	13.1134	46.6304	46.9565	47.2826	46.8478				250	17.5018	19.1955	18.6309	19.1955	42.1333	41.6	42.2667	42.8
	500	10.8608	10.8608	10.2172	10.2977	36.413	37.2826	37.9348	37.1739				500	16.6549	16.2315	16.9372	16.6549	39.0667	39.3333	39.4667	38.6667
	1000	9.01046	9.17136	9.97587	9.89541	31.1957	31.413	31.8478	31.6304				1000	14.82	15.3846	13.9732	14.3966	34.8	34.4	35.8667	33.4667
Fig 3E
	Tumor size (mm^3)
	Days	Vector-Vehicle						Vector-Osim						TRPM2-Vechile						TRPM2-Osim
PC-9	0	217.73	146.07	128.99	98.696	74.129	59.048	192.82	164.78	139.26	107.65	72.828	44.1	219.38	142.88	128.8	99.144	56.144	38.4	185.68	159.36	133.96	96.911	73.728	34.91
	2	257.91	198.45	181.48	157.7	88.938	71.424	227.25	149.92	120.93	92.263	53.663	46.464	292.49	180.34	174.24	141.4	87.88	58.19	215.82	181.3	153.6	110.41	85.833	42.4
	5	321.05	278.4	265.24	242.59	111.01	96.8	233.44	135	92.263	78.416	48.074	38.808	371.71	254.95	228.1	167.94	119.42	81.12	247.5	202.18	172.83	132.28	103.52	49.392
	9	489.8	441.1	405.77	363.31	151.55	130.7	204.16	133.2	84.27	67.5	44.376	28.88	513.81	380.21	375.58	263.84	188.54	113.13	320.34	245.48	199.12	149.92	125.32	58.725
	12	664.04	659.4	520	513.81	259	159.36	206.68	133.2	81.461	57.6	36	23.275	662.92	512.79	509.01	409.05	275.63	164.15	367.84	295.25	223.82	184.05	146.07	89.232
	16	899.22	893.1	702.46	634.83	389.21	219.38	184.96	116.06	72.828	48.6	22.05	16.384	792.76	654.37	647.35	573.25	410.43	191.81	433.2	339.58	265.24	211.72	183.3	116.06
	19	1166.1	1090	938	763.9	584.06	303.41	198.45	125.32	80.19	39.69	21.438	13.5	1007.1	894.82	793.9	702.46	601.86	213.56	541.01	447.17	310.46	236.82	219.04	165.53
	Tumor size (mm^3)
	Days	Vector-Vehicle						Vector-Osim						TRPM2-Vechile						TRPM2-Osim
HCC827	0	251.9	185.68	149.5	98.313	79.768	44.982	222.91	189.04	141.31	115.35	75.429	66.326	242.47	204.77	136.46	90.396	73.008	62.426	221.15	176.16	132.96	107.39	93.636	76.25
	4	344.45	270.74	204.77	133.96	111.01	70.272	229.99	171.09	123.01	80.19	70.227	48.6	337.56	268.36	158.99	110.47	90.944	71.528	245.48	173.4	147.46	114.46	109.76	88.938
	7	516.1	378.45	288.68	215.82	170.58	121.1	182.65	138.38	100.92	70.227	59.904	22.05	449.15	348.17	227.81	135.82	122.79	100.92	291.96	206.68	169.88	149.92	149.5	115.2
	11	732.74	547.43	386.02	279.86	237.14	156.78	178.02	141.31	92.597	61.226	36.142	16.818	561.09	432.45	321.51	184.05	175.07	130.98	355.74	232.73	167.94	184.96	166.46	126.85
	14	871.81	721.29	553.76	493.97	362.4	240.94	168.34	137.31	77.248	53.016	39.754	0	717.88	595.35	461.04	251.26	230.69	148.1	402.04	255.88	187.31	197.58	181.48	143.65
	18	1044	886.08	717.34	676.51	489.8	288.99	173.78	117.21	70.227	41.603	33.6	0	896.9	721.45	573.25	358.71	304.2	186.52	456.19	346.8	217.33	229.15	197.17	166.64
	22	1258.1	1135.1	973.63	855.56	540.65	341.17	152.1	111.6	57.434	41.603	32.8	0	1160.9	907.74	721.28	479.86	397.38	234.2	510	431.66	272.16	240.94	194.4	186.62
Fig 3G
		Tumor weight (g)										Tumor weight (g)
PC-9	NO.	Vector-Vehicle	Vector-Osim	TRPM2-Vechile	TRPM2-Osim					HCC827	NO.	Vector-Vehicle	Vector-Osim	TRPM2-Vechile	TRPM2-Osim
	1	0.71	0.18	0.66	0.39						1	0.78	0.14	0.72	0.38
	2	0.69	0.12	0.54	0.33						2	0.7	0.09	0.57	0.33
	3	0.54	0.07	0.49	0.26						3	0.59	0.05	0.48	0.26
	4	0.45	0.06	0.46	0.23						4	0.51	0.04	0.36	0.23
	5	0.39	0.04	0.41	0.19						5	0.38	0.02	0.31	0.19
	6	0.24	0.02	0.19	0.15						6	0.27	0	0.22	0.17

## Sheet: Fig 4
Fig 4A
	PC-9-1	PC-9-2	PC-9-3	PC-9/AR-1	PC-9/AR-2	PC-9/AR-3
TRPM2	-0.91933	-0.85719	-0.92607	0.826889	1.18236	0.693339
TRPV3	-0.96141	-0.83146	-0.90571	1.11753	0.609747	0.971294
TRPA1	-1.00929	-0.76804	-0.8964	0.557952	0.919483	1.1963
TRPM4	0.273584	-0.7167	-1.66731	0.404876	0.934011	0.771539
TRPC7-AS1	-1.24027	-1.24027	0.574372	0.652771	1.06371	0.189686
TRPM8	-1.28876	-0.45203	0.062115	0.296633	1.71276	-0.33071
TRPM6	-1.13852	1.29778	-0.15518	0.400208	0.73423	-1.13852
TRPC6	-0.40825	-0.40825	-0.40825	-0.40825	-0.40825	2.04124
TRPC4	0.540507	0.073923	-1.5138	1.49454	-0.29334	-0.30184
TRPC1	1.12116	-0.26154	1.39176	-0.8652	-0.81204	-0.57413
TRPC3	0.139547	-0.52674	1.96741	-0.52674	-0.52674	-0.52674
TRPV1	-1.20264	1.13787	0.686703	-1.20264	-0.00323	0.583945
TRPV6	-0.80136	-0.29311	1.84504	-0.21423	0.314064	-0.85041
TRPV4	0.74059	-0.05244	1.34758	0.234054	-1.10267	-1.16711
TRPS1	1.26697	0.83188	-1.33716	0.286632	-0.9004	-0.14793
TRPM7	0.981704	1.32188	-1.17952	-0.64156	-0.67115	0.188637
TRPV2	0.739476	0.267745	1.46781	-0.59802	-0.70635	-1.17066
TRPC4AP	0.350992	0.329243	1.69124	-0.93987	-0.71385	-0.71776
Fig 4B
		Relative TRPM2 mRNA							Relative TRPM2 mRNA
	PC-9	1.00298	0.933466	1.06256				HCC827	1.0298	0.97935	0.990785
	PC-9/AR	4.39604	4.51064	5.1215				HCC827/AR	2.4275	2.55179	2.54684
Fig 4E
Time(s)	PC-9			PC-9/AR			HCC827			HCC827/AR
0	1	1	1	1	1	1	1	0.999999	1	0.999999	1	1
2.99988	0.981611	1.02141	0.997336	1.02467	0.987045	0.977581	1.00454	0.980175	1.00374	0.983557	0.958382	1.02163
5.99976	0.960666	1.03103	0.989008	1.03689	0.972791	0.967466	1.01529	0.969965	1.01114	0.967786	1.04159	1.0119
8.99964	0.955877	1.04008	0.981453	1.03872	0.944804	0.968103	1.02087	0.949554	0.999409	0.95248	1.00841	1.01899
11.9995	0.949015	1.05175	0.987958	1.0298	0.923971	0.974988	1.032	0.940984	1.0158	0.946432	0.999882	1.02647
14.9994	0.945829	1.06748	1.00356	0.996767	0.92236	0.969927	1.04556	0.939577	1.0064	0.938763	0.97066	1.03935
17.9993	0.921221	1.08557	1.0118	0.960337	0.916285	0.948021	1.04413	0.94076	1.00889	0.941087	0.978969	1.0591
20.9992	0.900291	1.08399	1.01737	0.947372	0.918916	0.954852	1.035	0.923706	0.997476	0.941219	0.9875	1.05725
23.9991	0.899633	1.09177	1.02587	0.935782	0.913757	0.947167	1.04483	0.917423	0.979055	0.932137	0.979265	1.0779
26.9989	0.902946	1.12429	1.03247	0.956704	0.930556	0.948704	1.05461	0.922264	0.945327	0.946375	0.970764	1.11127
29.9988	0.81029	0.879553	0.859564	0.842748	0.83567	0.848898	0.90879	0.831938	0.859664	0.845484	0.862572	0.892332
32.9987	0.898944	1.22123	1.07361	1.06724	0.948456	0.951304	1.12369	0.926217	0.953042	1.04845	1.01557	1.24326
35.9986	0.961057	1.32733	1.0976	2.74589	1.26423	1.5823	1.14707	0.993587	1.18246	1.88597	1.01589	4.89822
38.9985	1.27057	1.59	1.11655	3.18083	2.84957	4.3029	1.20855	1.45932	1.79451	3.66202	1.06788	4.85957
41.9983	2.02513	2.06128	1.35457	3.15427	3.59026	4.31509	1.28266	3.01376	1.85162	3.70693	3.1769	4.75462
44.9982	2.55822	2.07358	1.58429	3.07935	3.56384	4.16244	1.46071	3.43142	1.84518	3.78962	4.05773	4.67077
47.9981	2.60222	2.06648	1.63864	2.95316	3.64852	4.33751	1.78124	3.35894	1.81473	3.77736	4.64902	4.60283
50.998	2.51827	2.00213	1.67624	2.92212	3.37732	4.07388	2.04724	3.44306	1.78014	3.70912	4.86728	4.5575
53.9979	2.51338	2.19849	1.68118	2.89465	3.02616	3.93711	2.15306	3.42354	1.73969	3.6766	5.1619	4.4789
56.9978	2.46532	2.0517	1.53832	2.99499	2.80137	3.90529	2.16534	3.43599	1.70503	3.62356	5.3	4.41618
59.9976	2.46797	2.2321	1.53833	2.9625	2.97088	4.04651	2.22501	3.48786	1.76692	3.6443	5.3963	4.59862
62.9975	2.48491	2.09403	1.52571	3.01358	3.05038	4.10591	2.19767	3.55781	1.73723	3.73983	5.16948	4.53177
65.9974	2.44951	1.96507	1.5382	2.9628	3.18677	3.93586	2.12604	3.43314	1.71723	3.68946	4.99328	4.45005
68.9973	2.47716	1.97163	1.56061	2.86659	3.10321	3.80013	2.21719	3.56181	1.74488	3.57768	5.10137	4.37845
71.9972	2.36942	2.05589	1.60042	2.88355	3.27712	3.85858	2.24398	3.52142	1.72827	3.66053	4.92008	4.30856
74.997	2.45342	2.02126	1.60814	2.91834	3.30533	4.06657	2.32884	3.49795	1.73082	3.70729	4.72175	4.46376
77.9969	2.38847	1.97761	1.62141	2.91331	3.48136	4.08614	2.31945	3.48306	1.74743	3.65184	4.6086	4.36384
80.9968	2.41812	2.00666	1.61427	2.88402	3.36776	4.19627	2.35888	3.46832	1.76264	3.70395	4.88394	4.29629
83.9967	2.41345	1.84902	1.6427	2.89503	3.36629	4.10428	2.13535	3.3979	1.74614	3.5514	4.72132	4.33916
86.9966	2.43385	1.96058	1.68293	2.8582	3.33639	4.1889	2.27609	3.47401	1.74409	3.69117	4.59477	4.2694
89.9964	2.42551	2.11866	1.62552	2.81376	3.37386	4.19292	2.22196	3.48261	1.75301	3.73794	4.88546	4.42246
92.9963	2.40729	2.00093	1.58216	2.90257	3.38705	3.87439	2.16217	3.36322	1.75302	3.8127	5.15088	4.30584
95.9962	2.38886	1.90298	1.60123	2.86177	3.44725	4.05089	2.14802	3.47865	1.74183	3.81413	5.08644	4.47657
98.9961	2.4022	2.05917	1.6393	2.90333	3.44826	3.9585	2.14433	3.36001	1.72378	3.77314	5.00396	4.3406
101.996	2.50843	1.93758	1.68095	2.88954	3.41815	4.02996	2.37485	3.49642	1.70876	3.88384	5.18635	4.4905
104.996	2.53237	2.13063	1.69181	2.82791	3.48817	3.99352	2.17996	3.50886	1.70191	3.88616	4.977	4.39975
107.996	2.52134	2.05301	1.68835	2.83083	3.574	4.04147	2.14079	3.29179	1.78345	3.78352	4.78808	4.32721
110.996	2.46279	1.98087	1.71727	2.82726	3.58143	4.05887	2.153	3.21088	1.75599	3.79144	4.87997	4.49025
113.996	2.43365	1.8989	1.68659	2.90896	3.52385	4.22096	2.14721	3.32264	1.76324	3.81219	4.59982	4.44247
116.995	2.45253	2.12303	1.71304	2.81081	3.59249	4.16178	2.25362	3.35009	1.80417	3.7605	4.80548	4.35158
119.995	2.51915	2.0664	1.69556	2.78201	3.78414	4.0191	2.15078	3.3083	1.82711	3.90907	5.01638	4.53744
122.995	2.4448	2.00673	1.70852	2.88138	3.63394	4.23521	2.10929	3.47201	1.78899	3.7835	4.94197	4.509
125.995	2.42355	1.92653	1.69557	2.8204	3.58383	4.17965	2.29782	3.36458	1.74249	3.67737	4.73573	4.43377
128.995	2.49844	2.16107	1.70228	2.88651	3.63518	4.2093	2.24503	3.47481	1.82462	3.67651	4.74683	4.37703
131.995	2.45634	2.10743	1.70285	2.82435	3.53231	4.06194	2.17929	3.54284	1.7553	3.59394	4.77495	4.33209
134.995	2.4169	2.05196	1.65957	2.8291	3.37256	4.06621	2.32587	3.58946	1.76375	3.51917	5.05893	4.27281
137.994	2.4625	2.0041	1.73525	2.76084	3.42885	4.04839	2.23073	3.45011	1.75036	3.56864	4.66461	4.2229
140.994	2.40993	2.25395	1.64614	2.85118	3.66983	3.9836	2.09539	3.32691	1.75011	3.57714	5.07792	4.19874
143.994	2.36879	2.25699	1.60396	2.81791	3.46279	3.90379	2.27638	3.51042	1.78396	3.57861	5.02079	4.44476
146.994	2.45671	2.21155	1.62332	2.76935	3.54972	3.84013	2.21402	3.52114	1.72453	3.56383	4.94094	4.41268
149.994	2.58343	2.1929	1.6254	2.89622	3.65465	3.92653	2.15179	3.5408	1.76268	3.47749	4.84994	4.40129
152.994	2.42732	2.1702	1.6066	2.83802	3.72327	3.88326	2.07906	3.3453	1.72917	3.44585	4.87097	4.37422
155.994	2.5084	2.13422	1.60041	2.9417	3.74396	3.82171	2.04338	3.56223	1.74199	3.57314	4.85808	4.35314
158.994	2.45853	2.11479	1.61364	2.89667	3.6702	4.06096	2.03086	3.47604	1.77557	3.54044	4.96825	4.57311
161.994	2.3864	2.09633	1.68506	2.88279	3.64095	4.16154	2.01393	3.41961	1.79407	3.61518	5.04833	4.55833
164.994	2.36119	2.07316	1.67983	2.86351	3.51272	4.09894	2.00483	3.5149	1.73282	3.67808	5.12456	4.53699
167.993	2.49877	2.05741	1.69552	2.84581	3.51165	4.06165	2.03522	3.43861	1.81115	3.64621	5.23623	4.51883
170.993	2.48357	2.01131	1.68309	2.82809	3.46332	4.02381	2.05804	3.35056	1.85534	3.60633	5.07836	4.484
173.993	2.49935	1.99331	1.68841	2.82299	3.49264	3.98414	2.08	3.70588	1.8176	3.53099	4.8451	4.47014
176.993	2.41473	1.98718	1.64076	2.81762	3.36248	4.17553	2.12273	3.57012	1.74898	3.52351	4.94582	4.45765
Fig 4F
Patient number	Before	After
1	180	270
2	0	120
3	120	5
4	60	90
5	180	270
6	170	180
7	0	0
8	20	180
9	160	70
10	180	270
11	180	270
12	40	180
13	0	0
14	270	270
15	20	60
16	5	40
17	0	0
18	0	0
19	20	160
20	5	0
21	180	270
22	180	180
23	270	270

## Sheet: Fig 5
Fig 5B
PC9/AR			pLKO.1						shTRPM2 #1						shTRPM2 #4
			DMSO			Osim			DMSO			Osim			DMSO			Osim
	Apotosis (%)		3.51	4.72	3.87	8.96	9.78	10.25	6.78	8.45	7.61	28.75	31.24	32.61	8.25	8.87	9.76	39.68	42.31	43.17
HCC827/AR			pLKO.1						shTRPM2 #1						shTRPM2 #4
			DMSO			Osim			DMSO			Osim			DMSO			Osim
	Apotosis (%)		2.31	2.68	2.78	10.75	10.98	10.23	6.75	5.93	6.43	25.78	26.84	26.12	7.41	7.25	7.59	37.61	36.78	37.19
Fig 5C
	Osim(nM)	pLKO.1			shTRPM2 #1			shTRPM2 #4						Osim(nM)	pLKO.1			shTRPM2 #1			shTRPM2 #4
PC9/AR	0.48828	86.4167	82.25	78.3333	76.1667	71.8333	70	72.5833	72.3333	67.5833			HCC827/AR	0.48828	92.0192	90.3846	87.0192	85.4808	84.9039	84.7115	82.9808	78.9423	68.0769
	0.97656	88.6667	81.75	79.0833	76.75	72.5833	71.25	73.75	72.5833	67.9167				0.97656	92.5961	89.8077	88.2692	83.6539	84.2308	86.6346	85.1923	80.4808	68.4615
	1.95313	86.3333	84.25	79.5833	75.1667	72.9167	70.9167	74.25	72.25	68.4167				1.95313	91.8269	89.7115	88.6539	86.7308	85.7692	84.9039	84.2308	78.9423	67.9808
	3.90625	88.4167	83.0833	79.75	77.8333	73.0833	72	73.8333	71.1667	68.1667				3.90625	94.8077	90.5769	87.8846	87.3077	86.1539	85.6731	83.5577	80.6731	68.75
	7.8125	80.6372	76.9608	66.299	62.6225	54.902	49.1422	41.9118	39.3382	34.0686				7.8125	78.3761	74.0171	68.8889	55.0427	53.4188	50.7692	50.3419	48.1197	43.3333
	15.625	81.3726	79.7794	68.8726	64.5833	56.6176	47.4265	44.7304	40.9314	35.049				15.625	80.2564	76.2393	70.5128	57.6923	55.812	54.7009	54.0171	49.8291	44.5299
	31.25	81.0049	77.9412	65.8088	61.5196	53.0637	46.0784	42.402	38.4804	34.4363				31.25	82.3932	74.0171	68.4615	56.4957	57.4359	56.4957	53.0769	51.0256	46.4103
	62.5	81.8628	76.1029	67.402	65.3186	56.0049	49.5098	40.6863	39.0931	32.7206				62.5	84.0171	78.0342	69.3162	60.7692	59.7436	56.1538	52.3077	51.7949	44.9573
	125	76.5079	72.3016	62.4603	55.6349	45.4762	43.3333	40	37.7778	29.8413				125	70.6122	66.1225	63.4694	59.2857	51.2245	47.7551	45.3061	39.1837	30.8163
	250	78.6508	73.4921	63.0159	57.2222	46.6667	43.254	39.8413	37.8571	29.7619				250	75.102	70.8163	65.3061	60.6122	56.5306	48.7755	45.9184	40.9184	33.0612
	500	77.9365	73.9682	63.3333	56.6667	45.7936	42.9365	38.8889	37.3016	28.6508				500	75.7143	70	66.7347	59.3878	53.2653	50	46.1225	41.9388	31.7347
	1000	78.0952	73.5714	62.7778	56.4286	46.1111	42.3016	38.7302	36.9841	30.2381				1000	74.898	71.2245	65.102	61.4286	56.9388	49.1837	46.1225	43.1633	31.3265
Fig 5D
	Tumor size (mm^3)
	Days	pLKO.1/Vehicle						pLKO.1/Osim						shTRPM2/Vehicle						shTRPM2-Osim
PC-9/AR	0	168.68	84.27	70	58.752	55.225	39.69	145.8	98.696	87.079	57.132	43.452	43.56	125.32	100.6	85.675	72.828	50.784	40.572	114.38	102.06	96.8	65	51.842	45.563
	2	240.94	136.46	124.93	92.263	84.564	71.424	191.9	160.74	105.97	73.75	66.816	61.852	206.68	160.55	124.93	90.396	59.904	48.6	136.46	115.34	114.38	57.434	47.432	39.69
	5	354.03	230.63	202.18	171.09	147.46	111.93	295.86	188.01	133.12	117.21	107.39	87.88	316.03	241.88	175.71	116.06	75.429	67.626	171.09	129.6	110.47	78.652	94.08	35.301
	9	612.06	436.77	384.17	285.77	310.46	251.42	475.15	372.6	285.89	246.4	214.24	152.56	477.14	363.97	267.7	166.89	120.93	77.248	224.52	155.65	110.47	92.263	117.21	42.592
	12	915.01	582.62	530	423.8	359.53	425.92	634.83	556.97	475.4	380.21	310.4	238.46	657.31	450.64	324.58	270.74	216.3	122.4	258.57	176.42	132.1	105.59	145.93	51.912
	16	1039.5	695.04	677.6	606.74	561.82	512.49	819.95	740.1	623.97	474.62	411.89	292.03	912.02	671.28	499.41	469.3	317.52	180.34	306.56	211.72	153.6	132.1	161.6	55.296
	19	1424	950.4	915.06	759.76	708.74	645.05	973.63	914.4	814.09	670.68	552.23	402.69	1070.3	772.52	572.22	550.85	428.55	217.73	340.22	271.48	171.11	146.85	194.08	67.626
	Tumor size (mm^3)
	Days	pLKO.1/Vehicle						pLKO.1/Osim						shTRPM2/Vehicle						shTRPM2-Osim
HCC827/AR	0	188.42	115.35	81.12	72.828	68.75	56.33	169.14	130.24	100.35	78.416	59.904	44.982	159.74	116.96	93.312	82.472	71.528	58.752	142.23	121.1	92.697	87.079	73.008	66.028
	4	349.65	169.02	128.99	107.91	81.12	66.028	234.41	181.8	147.46	103.97	85.176	60.748	236.25	155.65	133.96	106.62	91.854	61.056	172.06	153.6	112.69	111.39	87.725	63.36
	7	491.86	268.8	194.08	176.42	166.46	112.9	324.53	282.91	212.54	170.58	133.96	79.331	348.17	262.12	199.12	153.6	133.96	70.83	184.96	156.33	122.4	113.13	100.92	167.31
	11	594.88	410.83	402.04	380.21	314.29	187.27	561.82	446.22	323.78	270.74	249.16	132.62	499.41	400.95	384.17	261.61	192.82	119.42	267.7	209.95	159.36	145.76	137.31	68.75
	14	774.4	606.74	647.35	504.21	415.15	308.93	745.42	600.29	469.3	392.09	384.59	231.04	689.1	529.25	513.81	347.61	270.74	175.07	309.3	236.25	178.54	163.85	166.64	88.938
	18	1096.9	884.17	842.4	653.18	589.84	372.01	957.6	814.09	628.43	488.45	499.23	336.82	937.02	699.84	627.33	465.41	388.13	245.48	351.31	274.6	213.16	202.18	184	95.288
	22	1613.3	1202.3	1107	892.8	721.28	431.43	1198.2	1048.4	812.25	675.49	629.44	432.96	1256.9	876.1	778.91	628.43	463.89	346.8	371.71	324.58	243.09	219.04	219.38	124.65
Fig 5F
		Tumor weight (g)										Tumor weight (g)
PC-9/AR	NO.	pLKO.1/Vehicle	pLKO.1/Osim	shTRPM2/Vehicle	shTRPM2-Osim					HCC827/AR	NO.	pLKO.1/Vehicle	pLKO.1/Osim	shTRPM2/Vehicle	shTRPM2-Osim
	1	0.81	0.57	0.64	0.27						1	0.89	0.72	0.77	0.3
	2	0.58	0.52	0.54	0.24						2	0.76	0.68	0.5	0.27
	3	0.53	0.46	0.36	0.17						3	0.73	0.46	0.45	0.21
	4	0.42	0.38	0.34	0.14						4	0.47	0.38	0.36	0.2
	5	0.38	0.36	0.31	0.16						5	0.41	0.34	0.32	0.18
	6	0.35	0.31	0.24	0.09						6	0.32	0.31	0.28	0.12

## Sheet: Fig 6
Fig 6A		Group															Group
PC9AR		D9				Osim				D9 + Osim					HCC827/AR		D9				Osim				D9 + Osim
Concentration	1	92.3603	90.6499	90.5359	90.4219	74.5724	76.5108	77.8791	76.0547	57.5827	55.7583	57.6967	53.0217		Concentration	1	98.913	99.3311	99.2475	97.9933	90.9699	91.806	91.8896	89.4649	87.6254	86.2876	89.3813	83.2776
	2	86.7731	86.7731	88.3694	87.6853	75.3706	76.1688	76.2828	76.1688	46.2942	44.9259	43.5576	44.5838			2	99.5819	96.5719	98.913	98.1605	85.5351	89.7993	86.8729	90.5518	84.6154	84.6154	84.1137	83.3612
	3	79.8176	77.8791	77.6511	80.1596	75.1425	76.3968	75.4846	73.8883	41.9612	39.9088	39.9088	37.1722			3	96.2375	97.7425	97.7425	95.4849	88.0435	88.5452	89.7157	89.7157	79.5987	81.1873	79.8495	80.3512
	4	70.3535	69.7833	71.0376	69.7833	71.9498	74.9145	74.6864	71.9498	35.9179	34.4356	34.5496	34.3216			4	89.6321	90.5518	90.9699	89.9666	86.6221	87.709	84.5318	83.612	70.6522	70.8194	71.3211	71.3211
	5	51.6534	50.6271	51.9954	51.9954	70.8096	71.0376	73.2041	70.9236	27.8221	27.7081	27.138	26.6819			5	70.3177	71.3211	72.9933	72.7425	84.1137	81.9398	84.0301	82.2742	34.1137	33.612	34.4482	34.8662
	6	15.7355	16.5336	16.0775	15.8495	68.301	69.2132	68.7571	66.2486	13.569	13.569	13.569	13.1129			6	21.4047	22.9097	22.0736	23.6622	81.3545	81.8562	82.9431	80.1839	11.2876	12.1237	12.7926	10.9532
Fig 6B
PC9AR			DMSO			Osim			D9			Comb
	percentage of control		109.568	98.7654	91.821	65.5864	61.7284	72.4691	104.938	89.5062	81.0185	14.6605	11.5741	16.1728
HCC827/AR			DMSO			Osim			D9			Comb
	percentage of control		110.073	88.2658	101.765	102.804	78.92	87.2274	86.189	71.6511	74.7664	14.5379	18.6916	17.6532
Fig 6D
PC9AR			DMSO			Osim			D9			Comb
	Apotosis (%)		3.57	4.15	2.75	11.15	12.65	10.96	9.46	8.14	8.46	40.16	39.12	39.52
HCC827/AR			DMSO			Osim			D9			Comb
	Apotosis (%)		7.19	5.43	6.83	12.69	11.6	10.32	8.26	7.41	9.12	56.8	60.7	59.31
Fig 6E
	PC9AR															HCC827/AR
Time(s)	DMSO			Osim			D9			Comb					Time(s)	DMSO			Osim			D9			Comb
0	1	1	1	1	1	1	1	1	1	1	1	1			0	1	1	1	1	1	1	1	1	1	1	1	1
2.99991	1.00188	0.986185	0.990177	0.994176	0.992541	0.991276	0.984572	0.991191	0.978209	0.989033	0.998211	0.998058			2.99991	0.993851	0.991853	0.976546	0.980348	0.953559	0.983608	0.992114	0.989806	0.985883	0.987747	0.988886	0.974447
5.99982	0.989731	0.996384	0.96564	0.978999	0.986626	0.978113	0.988879	0.983442	0.98481	0.981654	0.99389	1.00403			5.99982	0.993668	0.975763	0.972117	0.980751	0.946707	0.975571	0.984179	0.985341	0.992112	0.988886	0.977029	0.980475
8.99973	0.980489	0.997916	0.951582	0.978442	0.99111	0.965339	0.982667	0.98393	0.974345	0.975934	0.990221	0.986869			8.99973	0.982963	0.977304	0.963262	0.980334	0.951901	0.967771	0.968599	0.985622	0.997905	0.984569	0.974318	0.971538
11.9997	0.970161	0.990471	0.945679	0.963928	0.98343	0.960291	0.981934	0.973053	0.972358	0.972458	0.984964	0.981789			11.9997	0.984887	0.969815	0.959544	0.981233	0.943005	0.964689	0.957001	0.988661	0.988195	0.981946	0.970433	0.966408
14.9996	0.963509	0.962897	0.944711	0.967922	0.988571	0.953891	0.980699	0.969175	0.972278	0.975021	0.982523	0.979285			14.9996	0.977182	0.968431	0.958934	0.984226	0.968572	0.960781	0.956104	0.986427	0.980286	0.98388	0.96863	0.980661
17.9995	0.978191	0.945591	0.945525	0.956615	0.978903	0.95583	0.976045	0.968545	0.974495	0.974851	0.98712	0.974479			17.9995	0.966414	0.964199	0.959447	0.987527	0.976986	0.952507	0.952722	0.976759	0.974544	0.977045	0.954699	0.967416
20.9994	0.96044	0.947869	0.951285	0.956983	0.976007	0.95594	0.978062	0.957626	0.972621	0.967839	0.98281	0.971266			20.9994	0.95974	0.953316	0.952048	0.97603	0.973631	0.952574	0.954187	0.979774	0.972775	0.978461	0.94285	0.972562
23.9993	0.954662	0.951294	0.946957	0.950039	0.969847	0.94836	0.974109	0.951739	0.964493	0.962051	0.982306	0.968957			23.9993	0.966935	0.956761	0.949323	0.970827	0.95669	0.947946	0.951315	0.976382	0.965104	0.974093	0.942478	0.961839
26.9992	0.95489	0.955658	0.932787	0.952027	0.969697	0.944754	0.986979	0.969068	0.967618	0.93116	0.984844	0.966546			26.9992	0.967199	0.947976	0.951423	0.972316	0.94671	0.955202	0.960667	0.97706	0.968052	0.977609	0.944353	0.959404
29.9991	0.858389	0.847449	0.85307	0.859284	0.84484	0.845059	0.883833	0.844152	0.83311	0.887028	0.843515	0.841833			29.9991	0.855419	0.839146	0.846079	0.855734	0.84131	0.856494	0.852516	0.839953	0.848942	0.870536	0.831254	0.85023
32.999	1.19769	1.04791	1.16308	1.26402	1.04207	1.1074	1.13774	1.03567	0.934837	0.994089	1.0404	1.08622			32.999	1.23456	1.21202	1.17367	1.14721	1.16783	1.19639	1.08154	1.07126	1.11556	0.816156	1.02873	1.01408
35.9989	1.49086	1.16529	1.38453	1.69968	1.52008	1.57405	1.42533	1.21218	1.05736	1.05638	1.08798	1.26509			35.9989	2.53234	2.30492	2.19527	2.33311	1.76074	1.80291	1.36874	1.53567	1.38701	1.12932	1.30624	2.03477
38.9988	2.40895	1.60688	1.7053	2.70336	1.93549	3.05636	3.0794	1.63149	1.36031	1.14331	1.09061	1.60047			38.9988	3.9013	3.46043	2.94864	2.98852	3.09638	3.40098	2.05247	1.45833	3.05918	1.03104	1.19578	1.96481
41.9988	4.29811	3.28711	3.7032	4.30843	2.68017	3.24851	2.96296	1.59291	1.32144	1.17254	1.08245	1.73853			41.9988	5.3956	3.70158	4.17429	4.6245	3.03946	3.32701	1.97677	1.36898	3.00532	1.02508	1.20709	1.85405
44.9987	4.22158	3.14611	3.57094	4.13716	2.62151	3.16263	2.88248	1.52514	1.26817	1.15637	1.13911	1.75706			44.9987	5.22335	3.61236	4.0247	4.49709	2.95374	3.27037	1.90206	1.29324	2.93568	1.03826	1.18831	1.8013
47.9986	4.16048	2.98868	3.39875	4.04682	2.57198	3.07506	2.99254	1.53005	1.29085	1.19482	1.13765	1.74172			47.9986	5.05525	3.5328	3.92712	4.37135	2.89307	3.26474	1.85157	1.28266	3.0042	1.1044	1.28243	1.89006
50.9985	4.23562	3.09376	3.42168	3.98579	2.55781	3.0956	2.95277	1.50575	1.28567	1.21372	1.13196	1.76854			50.9985	5.0312	3.63848	3.9195	4.44674	2.83419	3.23345	1.85381	1.26705	2.96635	1.06126	1.21765	1.81865
53.9984	4.3245	3.07083	3.40823	4.01974	2.60883	3.16133	2.9274	1.5625	1.31853	1.20162	1.11648	1.75526			53.9984	5.14804	3.48369	3.91103	4.4402	2.84331	3.30366	1.78803	1.22389	2.85949	1.04117	1.16292	1.74123
56.9983	4.42802	2.9712	3.41681	3.94981	2.60675	3.02427	2.90746	1.53811	1.29689	1.18073	1.10312	1.74849			56.9983	5.12907	3.56791	3.91644	4.47656	2.93029	3.3739	1.72451	1.18659	2.80591	1.02961	1.13572	1.69406
59.9982	4.40409	2.99647	3.45253	3.95247	2.62243	3.04158	2.93073	1.56554	1.33552	1.19457	1.09343	1.72198			59.9982	5.00415	3.54064	3.87279	4.43481	2.91037	3.35504	1.77049	1.25624	2.87363	1.03727	1.13722	1.67346
62.9981	4.38166	3.0391	3.48321	3.92031	2.60782	3.12131	2.94595	1.53029	1.31699	1.2108	1.08295	1.71402			62.9981	4.93652	3.32006	3.85903	4.44491	2.89514	3.33265	1.85098	1.33887	2.9194	1.04625	1.19356	1.7512
65.9981	4.35252	2.94441	3.41492	3.76613	2.58651	3.07927	3.04874	1.56153	1.38659	1.18608	1.06756	1.71659			65.9981	5.01384	3.56724	3.97032	4.40442	2.87292	3.30956	1.83119	1.35093	2.89751	1.05471	1.21341	1.75319
68.998	4.32238	2.89037	3.32868	3.7326	2.64724	3.04793	2.83415	1.61908	1.35663	1.19502	1.19426	1.74617			68.998	5.11779	3.69725	4.05922	4.34991	2.84797	3.34341	1.86775	1.3108	2.88703	1.10451	1.3156	1.77608
71.9979	4.29323	2.93074	3.40573	3.80776	2.6336	3.00865	2.96738	1.66385	1.31139	1.20021	1.11172	1.71706			71.9979	5.04236	3.6061	3.9976	4.36892	2.83375	3.29628	1.85986	1.26573	2.90959	1.14088	1.39317	1.80375
74.9978	4.2672	2.97272	3.45948	3.87652	2.60477	3.07866	2.98899	1.66167	1.31299	1.21622	1.05882	1.7529			74.9978	5.08166	3.50358	3.94332	4.41538	2.89195	3.31773	1.91302	1.30207	2.95934	1.11624	1.30216	1.75616
77.9977	4.23352	2.95542	3.44922	3.89586	2.66268	3.04787	2.97157	1.67667	1.32336	1.19815	1.12631	1.73624			77.9977	4.90378	3.63109	3.93685	4.32245	2.86408	3.28285	1.97212	1.36363	3.00881	1.03925	1.22212	1.68454
80.9976	4.26255	2.93098	3.43907	3.87654	2.6734	3.09136	3.03682	1.59952	1.33285	1.2207	1.12558	1.71742			80.9976	4.86797	3.6065	3.93046	4.25057	2.79681	3.26891	1.93283	1.30325	2.92361	1.0296	1.17831	1.66992
83.9975	4.29306	2.94017	3.39057	3.97013	2.68916	3.11894	3.03569	1.69057	1.32255	1.20799	1.14545	1.72742			83.9975	4.97274	3.61575	4.01017	4.37254	2.85246	3.29352	1.88815	1.27604	2.82731	1.02256	1.19299	1.62735
86.9974	4.24571	2.90943	3.44299	3.92319	2.66235	3.0807	3.14831	1.75359	1.3459	1.20898	1.14935	1.77966			86.9974	4.93178	3.58483	3.93293	4.42918	2.86373	3.34817	1.87867	1.30107	2.82505	1.02311	1.20454	1.65953
89.9973	4.34053	3.00332	3.44891	3.90688	2.7195	3.11973	3.08666	1.70876	1.32684	1.21757	1.15469	1.78699			89.9973	5.02773	3.54753	3.93666	4.55358	2.9331	3.42636	1.89055	1.30225	2.83481	1.02786	1.19982	1.64006
92.9972	4.41934	2.94645	3.36669	3.89876	2.69265	3.18213	3.05159	1.67596	1.32685	1.22032	1.14073	1.77154			92.9972	4.98014	3.62207	3.99513	4.43038	2.91493	3.36608	1.83167	1.27041	2.83483	1.02939	1.18951	1.71197
95.9972	4.38675	2.91241	3.27114	3.96721	2.66089	3.18332	3.09771	1.64966	1.31986	1.208	1.12661	1.83564			95.9972	5.08127	3.58783	4.04521	4.37057	2.95046	3.36674	1.85077	1.26025	2.82259	0.982373	1.12714	1.62756
98.9971	4.35691	2.94709	3.36448	3.95562	2.65372	3.14911	3.09849	1.7404	1.30859	1.21292	1.13683	1.81957			98.9971	5.0467	3.6227	3.99374	4.36276	2.91651	3.34793	1.78477	1.2488	2.82631	0.938204	1.10008	1.58156
101.997	4.32815	2.93558	3.42341	3.89267	2.64806	3.0866	3.10588	1.63362	1.35732	1.2077	1.10097	1.81009			101.997	5.01339	3.61114	3.94265	4.42627	2.89296	3.31358	1.74362	1.22346	2.80999	0.975511	1.16022	1.62448
104.997	4.37649	3.01513	3.43199	3.95583	2.64006	3.08854	3.12906	1.60571	1.35305	1.18704	1.11931	1.79135			104.997	4.93067	3.55941	3.89292	4.36289	2.85814	3.31465	1.80849	1.25916	2.84163	1.01097	1.17367	1.64345
107.997	4.40056	3.10911	3.59731	3.91963	2.63182	3.00287	2.96725	1.57855	1.31301	1.21633	1.11086	1.77504			107.997	4.86143	3.50917	3.86491	4.39147	2.8319	3.35269	1.89099	1.31982	2.86812	1.02718	1.25407	1.71469
110.997	4.37674	3.05382	3.48926	3.92676	2.61511	3.00949	2.89765	1.54397	1.27124	1.20506	1.066	1.76551			110.997	4.93085	3.55886	4.03931	4.35978	2.80468	3.27122	1.89335	1.32496	2.83807	1.02094	1.22092	1.70728
113.997	4.33076	2.95179	3.51379	3.8817	2.61232	3.02681	2.94389	1.58648	1.30039	1.20803	1.04368	1.74285			113.997	5.01641	3.62744	4.08779	4.28348	2.7753	3.19561	1.87508	1.31055	2.94786	1.02259	1.20443	1.68968
116.996	4.31123	3.00085	3.5327	3.85344	2.60487	2.98367	3.05671	1.57309	1.32973	1.20113	1.05814	1.836			116.996	4.99379	3.54504	4.0997	4.39981	2.84794	3.21919	1.89686	1.29304	2.94173	1.01876	1.21511	1.67814
119.996	4.28458	2.97682	3.50392	3.92571	2.59543	3.10766	3.05126	1.6253	1.31499	1.18448	1.10918	1.83786			119.996	4.96292	3.52088	4.08157	4.44855	2.91752	3.24003	1.8946	1.3132	2.9159	1.00955	1.25283	1.67958
122.996	4.38344	2.92877	3.44162	3.90518	2.60958	3.15776	3.08846	1.62935	1.3493	1.2179	1.05222	1.81909			122.996	4.93856	3.47255	4.04232	4.43471	2.89697	3.26756	1.91001	1.31476	2.87419	1.02805	1.21074	1.74891
125.996	4.35944	3.00886	3.47266	3.94461	2.57872	3.06918	3.05007	1.58678	1.32027	1.2062	1.15319	1.81719			125.996	5.04963	3.42136	3.99572	4.35532	2.86479	3.30401	2.01245	1.33551	2.94863	1.04837	1.25063	1.80611
128.996	4.27952	2.94633	3.39111	3.99524	2.60857	3.16126	3.08941	1.6095	1.37155	1.22823	1.21056	1.80954			128.996	5.02639	3.47685	3.93328	4.40016	2.94011	3.30361	1.99558	1.33498	2.95231	1.0813	1.32764	1.90922
131.996	4.19173	2.88137	3.33296	4.06169	2.60194	3.24724	3.16118	1.75324	1.38638	1.2826	1.29425	1.79304			131.996	4.99403	3.42468	3.96279	4.37079	2.91557	3.26574	1.98505	1.32882	2.93917	1.0566	1.2692	1.81249
134.996	4.2831	3.01612	3.38268	3.98631	2.60788	3.18483	3.0405	1.70985	1.33354	1.21164	1.21766	1.76136			134.996	4.9612	3.42866	3.98301	4.44709	2.89522	3.23145	1.94541	1.30208	2.92482	1.02458	1.19494	1.71683
137.996	4.38348	2.95915	3.42653	3.90912	2.59758	3.13333	3.08362	1.64775	1.32519	1.20162	1.14694	1.77046			137.996	4.86918	3.27916	3.92257	4.43736	2.88446	3.25414	1.93336	1.2874	2.90235	1.01904	1.22076	1.69104
140.996	4.36519	3.03455	3.51674	3.89566	2.57853	3.14042	3.11596	1.59811	1.32503	1.20372	1.08413	1.83072			140.996	4.77857	3.18374	3.86913	4.42829	2.8646	3.25804	1.85833	1.3027	2.93349	1.0202	1.23432	1.67403
143.996	4.46705	3.00678	3.46807	3.94205	2.56202	3.14165	3.01927	1.60265	1.30512	1.19476	1.11124	1.80818			143.996	4.89655	3.22167	3.90462	4.41718	2.84739	3.25871	1.8557	1.2791	2.97053	1.01524	1.25435	1.65652
146.996	4.45116	3.09724	3.47545	4.03207	2.55357	3.09834	2.93359	1.55389	1.28508	1.1841	1.06134	1.79282			146.996	5.01701	3.24677	3.95338	4.4143	2.92684	3.25193	1.88329	1.26028	2.9055	1.00934	1.21748	1.7285
149.996	4.43465	3.07214	3.489	3.93501	2.51916	3.02634	3.01397	1.63604	1.33353	1.21505	1.04118	1.78731			149.996	4.99788	3.22153	3.9619	4.39117	2.9174	3.29745	1.85351	1.28582	2.94725	1.02647	1.20258	1.72422
152.995	4.3485	2.9451	3.42453	3.96581	2.61842	3.06182	3.00462	1.68276	1.37007	1.2055	1.03883	1.77487			152.995	4.98128	3.17268	3.98735	4.36962	2.90619	3.28294	1.81221	1.27303	2.91058	0.98099	1.15757	1.68103
155.995	4.31509	2.91373	3.32897	3.96365	2.59814	3.05963	3.02047	1.63561	1.37807	1.1998	1.10095	1.77399			155.995	5.09532	3.25971	4.02633	4.32108	2.84583	3.2562	1.81878	1.25483	2.92461	0.917546	1.09963	1.58814
158.995	4.34115	2.96789	3.357	3.94053	2.59036	3.01686	3.11624	1.72198	1.39904	1.19155	1.06274	1.86517			158.995	5.22276	3.35363	4.08817	4.28784	2.77888	3.14663	1.85844	1.22582	2.96136	0.986669	1.15793	1.65051
161.995	4.4858	3.06093	3.40553	3.9572	2.58298	3.00178	3.09383	1.73443	1.35248	1.18165	1.12472	1.85712			161.995	5.12655	3.26295	4.01959	4.35912	2.80061	3.19604	1.84916	1.23063	2.87975	1.03012	1.17768	1.69454
164.995	4.47385	3.04484	3.47116	3.94072	2.57049	2.91487	3.01082	1.68647	1.37234	1.14568	1.10541	1.82549			164.995	5.04328	3.19407	3.95067	4.41629	2.85622	3.21921	1.75321	1.16564	2.84414	1.02213	1.16341	1.68912
167.995	4.45986	3.03007	3.41861	3.89179	2.61129	2.88827	2.99477	1.6579	1.36313	1.112	1.09356	1.80823			167.995	5.02708	3.31095	3.91757	4.42567	2.8458	3.20459	1.71971	1.12673	2.82018	1.01808	1.24129	1.67571
170.995	4.44884	3.01528	3.53302	4.00242	2.6366	2.93232	3.11002	1.62891	1.39073	1.02268	1.04714	1.77643			170.995	5.01432	3.29608	3.98964	4.39431	2.92514	3.1863	1.7785	1.15929	2.86232	1.01729	1.23269	1.67016
173.995	4.43057	3.10271	3.58518	4.10073	2.69636	3.03981	3.13248	1.59852	1.36716	1.11032	1.09401	1.80845			173.995	5.13202	3.38402	4.03352	4.3548	2.91694	3.23687	1.86517	1.24052	2.90549	1.04395	1.27624	1.77014
176.995	4.41977	3.09823	3.50919	3.99621	2.64429	2.97169	3.03277	1.58363	1.38243	1.14308	1.09954	1.81857			176.995	5.11952	3.37951	3.97462	4.3478	2.91553	3.23344	1.82387	1.23476	2.93226	1.08282	1.33224	1.83229
179.995	4.40254	3.0872	3.57175	3.90915	2.61328	2.92425	2.98718	1.56013	1.36419	1.18894	1.08303	1.80812			179.995	5.09956	3.36841	4.01403	4.43738	2.90082	3.22437	1.86806	1.22569	2.90028	1.04552	1.27678	1.76553
182.995	4.48572	3.08067	3.55798	3.9071	2.60086	2.88594	2.97304	1.59566	1.31176	1.18468	1.08719	1.79696			182.995	5.08498	3.36185	3.97228	4.436	2.89671	3.20331	1.8622	1.25812	2.91024	1.00966	1.23658	1.73172
185.994	4.55436	3.13675	3.66835	3.90785	2.60291	2.87428	3.06704	1.66191	1.35416	1.22665	1.13391	1.93306			185.994	5.06721	3.33932	4.03084	4.43651	2.89002	3.1969	1.91416	1.28992	2.95956	1.00857	1.2454	1.71524
188.994	4.48187	3.04843	3.59329	3.91179	2.59281	3.00197	3.1322	1.74391	1.37711	1.27593	1.15991	1.96455			188.994	5.05258	3.32943	4.00558	4.32144	2.82066	3.12521	1.97629	1.36492	3.0023	1.02611	1.20464	1.71417
191.994	4.4743	3.01589	3.54776	3.93797	2.5923	2.98846	3.06271	1.65747	1.35799	1.23188	1.10454	1.92807			191.994	4.96049	3.29669	3.94379	4.2449	2.78091	3.07996	1.90132	1.28812	2.94406	1.03933	1.20656	1.71137
194.994	4.45858	3.00618	3.53262	3.91356	2.57473	3.00801	2.98878	1.61078	1.33235	1.21234	1.07786	1.87551			194.994	5.0256	3.41867	3.98939	4.32263	2.792	3.13704	1.86872	1.24524	2.94632	1.02497	1.22968	1.70883
197.994	4.44196	2.98531	3.56842	3.88589	2.57035	3.00534	2.99751	1.61243	1.35292	1.2152	1.07932	1.87043			197.994	5.00635	3.39768	4.01193	4.4217	2.85607	3.1838	1.87234	1.24588	2.98237	1.02656	1.23076	1.74683
200.994	4.55243	2.99013	3.43302	3.86581	2.60569	2.9644	3.01963	1.58069	1.3397	1.14726	1.06472	1.82753			200.994	4.99543	3.40252	4.03691	4.40816	2.93704	3.24642	1.8815	1.23363	2.95921	1.023	1.21997	1.73503
203.994	4.53438	2.991	3.50283	3.86626	2.60214	2.95585	3.08546	1.5756	1.35364	1.12098	0.984314	1.79032			203.994	4.97453	3.4034	3.97062	4.40846	2.93334	3.24173	1.90877	1.23167	2.98363	0.984948	1.177	1.66458
206.994	4.52341	2.97916	3.43763	4.02	2.63848	2.93179	3.05453	1.55288	1.31347	1.14508	1.08813	1.82657			206.994	4.96182	3.39149	4.06186	4.40617	3.01536	3.22851	1.91467	1.2229	2.98517	0.96235	1.13343	1.62533
209.994	4.51621	2.96249	3.38261	4.0059	2.633	2.91573	3.02528	1.49322	1.28811	1.17458	1.10086	1.87255			209.994	5.05068	3.44059	4.12645	4.39666	3.00964	3.21968	1.89632	1.27455	2.94073	0.999413	1.1861	1.64785
212.994	4.50032	3.03363	3.45766	3.98458	2.62711	2.91198	2.98788	1.55844	1.32098	1.11779	1.10227	1.7963			212.994	4.93507	3.38041	4.08551	4.38228	3.0035	3.21762	1.86835	1.25587	2.98394	1.02129	1.24772	1.71951
215.994	4.49678	3.07884	3.42636	4.03732	2.60794	2.87282	3.08631	1.60873	1.3585	1.02564	1.06309	1.78515			215.994	4.93097	3.36001	4.03271	4.36478	3.00114	3.2216	1.8207	1.19798	2.92956	1.01893	1.21877	1.70246
218.994	4.48219	3.06435	3.38696	3.98767	2.5801	2.8401	3.03139	1.5514	1.3145	1.02263	1.01525	1.77533			218.994	5.05294	3.34544	4.0079	4.35246	2.98974	3.21212	1.77584	1.12938	2.83678	1.01727	1.27005	1.69483
221.993	4.47107	3.04887	3.49153	4.07393	2.61016	2.90054	2.95607	1.44708	1.27119	1.10773	0.969619	1.76069			221.993	5.04006	3.32986	4.07376	4.44253	3.02506	3.2397	1.79921	1.17612	2.88128	1.01572	1.23537	1.68346
224.993	4.4619	3.05513	3.43191	3.97967	2.56562	2.95322	2.89782	1.34229	1.20401	1.09808	0.92326	1.74469			224.993	5.02944	3.33616	4.03621	4.56017	3.08151	3.29223	1.85529	1.26492	2.90729	1.01038	1.20112	1.70459
227.993	4.4506	3.05219	3.39514	3.899	2.51905	2.86952	2.87976	1.31774	1.21113	1.08914	0.921679	1.74614			227.993	5.0719	3.33321	4.01305	4.47746	3.02799	3.23198	1.86071	1.25544	2.91976	0.971937	1.14802	1.64706
230.993	4.48483	3.10952	3.5491	3.93198	2.53998	2.94309	2.83181	1.45938	1.23553	1.03494	0.902299	1.70463			230.993	5.11162	3.31194	4.11002	4.42087	2.97433	3.19209	1.91023	1.24846	2.90498	0.934951	1.09909	1.64036
233.993	4.50484	3.00576	3.53494	3.96385	2.54874	2.98039	2.77379	1.43544	1.27548	1.02881	0.90244	1.67853			233.993	5.19026	3.41824	4.1011	4.36353	2.9168	3.12089	1.92404	1.23922	2.99052	0.951657	1.14246	1.59731
236.993	4.58121	3.04351	3.58973	3.88988	2.51088	2.86307	2.81187	1.50348	1.26247	1.01916	0.908477	1.57027			236.993	5.20951	3.45621	4.02542	4.34182	2.88316	3.07904	1.87043	1.23466	2.96771	0.926222	1.10365	1.61297
Fig 6G	Tumor size (mm^3)
	Days	Vehicle						Osim						ACA						ACA + Osim						D9						D9 + Osim
PC-9/AR	0	171.4	101.92	68.927	53.016	47.588	37.823	131.07	112.69	89.888	67.626	41.603	37.926	130.7	90.75	88.938	74.36	55.225	40.678	139.43	97.216	84.564	56.074	52.9	50.336	156.82	99.144	73.008	60.025	50.784	40.678	145.76	106.17	74.36	66.25	50.784	36.982
	3	231.04	140.31	90.396	87.48	78.416	66.028	166.46	149.5	128.37	95.846	57.6	54.121	183.75	130.7	106.43	85.675	66.25	54.121	171.09	124.2	103.97	72.5	58.752	57.434	176.16	134.54	93.775	82.866	65	54.121	181.3	120.93	94.221	71.656	46.575	37.044
	7	372.09	299.22	245.48	224.52	154.64	106.17	328.74	283.97	207.36	164.15	117.21	97.47	306.56	225	175.71	150.28	137.22	118.35	227.25	178.54	132.62	87.48	67.626	63.627	321.51	285.77	205.17	132.1	74.36	61.852	222.19	166.46	118.35	68.75	50.784	38.808
	10	608.63	489.8	449.75	427.43	385.07	236.25	551.67	421.2	351.31	295.86	252.76	190.44	494.61	376.65	268.8	249.64	233.93	206.68	332.82	230.63	171.09	99.095	74.439	72.5	485	410.83	310.68	196.6	119.07	101.92	262.4	196.99	130.24	71.656	52.9	35.301
	14	912.02	726.94	670.68	629.7	530.45	375.58	842.58	648.96	545.75	432.45	348.17	314.93	820.82	615.32	530.45	389.21	367.1	280.85	414.74	328.74	236.82	124.2	83.188	77.5	696.14	567.58	410.83	259	199.84	152.46	303.41	246.4	133.96	65	60.025	36.142
	17	1378	1007.8	937.02	849.36	734.22	499.85	1115.4	946.83	786.89	683.16	509.65	454.07	1114.9	866.24	820.82	556.97	529.25	370.88	488.45	388.13	292.78	173.4	123.01	94.64	900	753.37	551.41	389.21	307.06	219.04	356.45	325.42	142.23	57.434	50.625	39.69
	Tumor size (mm^3)
	Days	Vehicle						Osim						ACA						ACA + Osim						D9						D9 + Osim
HCC827/AR	0	161.6	92.263	71.424	67.228	41.603	36.8	148.1	121.1	67.5	57.6	42.527	33.6	142.2	104.43	71.528	65	48.6	38.808	139.26	97.216	94.08	61.056	45.563	33.6	113.49	94.08	95.846	68.927	53.016	45.563	131.07	111.6	74.36	57.6	50.784	45.563
	3	199.58	158.99	138.38	81.12	65	57.132	183.75	163.84	96.8	85.675	66.028	44.376	230.69	143.65	97.47	74.36	64.827	55.225	171.09	139.26	97.216	67.968	52.9	38.4	149.5	115.2	113.13	81.461	70	66.25	171.4	120.93	87.48	59.904	55.296	47.588
	7	356.22	310.01	255.88	166.46	126.51	113.13	303.12	294.4	189.04	161.6	119.07	75.429	337.56	246.4	207.83	184	134.95	100.72	258.57	191.81	107.22	80	67.228	45.864	257.03	184	157.12	139.26	119.42	102.34	231.04	143.65	107.91	73.008	57.6	49.613
	10	530	509.65	406.5	269	292.03	268.8	515	449.75	336.52	321.05	219.38	141.31	536.99	319.39	329.25	299.22	252.76	181.3	305.94	246.4	141.4	103.52	85.176	67.375	380.89	249.64	216.3	202.18	205.17	186.52	289.13	161.6	126.85	75.712	57.6	55.296
	14	721.28	665.34	510	461.04	353.01	352.35	671.55	528.22	475.15	397.49	340.61	222.38	652.86	434.75	419.48	393.35	310.46	252.76	350.41	289.13	171.11	136.8	116.06	74.129	557.03	376.65	296.23	277.72	246.05	221.78	313.99	202.5	145.76	86.022	71.656	57.6
	17	870.9	773.66	702.46	584.06	447.54	456.19	773.66	671.28	562.28	499.85	456.19	296.35	795.71	578.81	530.45	479.86	424.13	313.99	426.47	343.91	205.8	165.89	142.23	95.648	705.67	474.62	356.22	355.01	313.99	255.53	388.8	216.3	168.78	97.47	68.927	51.912
	21	1055.8	976.38	893.1	715.01	562.18	606.74	930.25	842.4	702.3	584.06	525.35	419.71	942.56	721.28	668.54	567.58	530.45	414.74	472.73	363.31	238.46	202.34	162.66	120.93	920.47	572.89	485.15	445.42	397.81	303.41	426.47	240.32	186.52	104.28	66.326	57.6
	24	1352.1	1239	1056.8	885.6	719.26	780.28	1132.3	944.34	842.4	773.26	641.52	525	1117.5	907.2	790.27	689.7	647.51	541.01	548.86	432.45	305.81	245.13	203.35	154.64	1130.5	721.28	623.97	598.23	500	410.83	457.06	272.28	216.56	117	77.248	60.025
Fig 6H
		Tumor weight (g)										Tumor weight (g)
PC-9/AR	NO.	Vehicle	Osim	ACA	ACA + Osim	D9	D9 + Osim			HCC827/AR	NO.	Vehicle	Osim	ACA	ACA + Osim	D9	D9 + Osim
	1	0.73	0.64	0.66	0.32	0.55	0.26				1	0.72	0.67	0.68	0.4	0.69	0.33
	2	0.61	0.56	0.52	0.27	0.49	0.24				2	0.69	0.58	0.56	0.31	0.43	0.23
	3	0.54	0.48	0.5	0.23	0.41	0.11				3	0.63	0.53	0.45	0.24	0.37	0.19
	4	0.51	0.42	0.39	0.15	0.29	0.06				4	0.55	0.43	0.41	0.21	0.35	0.08
	5	0.43	0.34	0.34	0.1	0.24	0.04				5	0.41	0.4	0.4	0.18	0.33	0.07
	6	0.35	0.3	0.27	0.07	0.19	0.02				6	0.44	0.36	0.38	0.13	0.3	0.06

## Sheet: Fig 7
Fig 7B
PC9/PAR #8		D9				Osim				D9 + Osim					PC9/PAR #12		D9				Osim				D9 + Osim
Concentration	1	91.9903	91.8689	91.7476	92.1116	92.8398	93.2039	94.4175	95.0243	72.2087	73.301	76.5777	73.301		Concentration	1	93.5446	94.4836	91.4319	90.7277	80.3991	79.9296	79.108	78.7559	63.7324	66.5493	65.6103	63.4977
	2	85.6796	86.8932	83.4951	85.4369	94.1748	91.8689	90.6553	91.1408	64.5631	66.5049	67.8398	66.0194			2	87.5587	85.7981	88.0282	87.0892	77.2301	75.8216	76.5258	76.1737	55.6338	54.3427	56.8075	57.1596
	3	82.8884	83.0097	84.1019	80.0971	88.2282	87.2573	87.1359	89.5631	62.9854	61.4078	60.4369	63.4709			3	80.8685	79.4601	79.4601	81.4554	78.8732	80.3991	79.2254	79.5775	42.723	41.1972	43.4272	45.4225
	4	70.9951	73.1796	71.966	74.3932	87.2573	86.2864	87.1359	88.2282	49.5146	50.6068	50.9709	51.5777			4	57.9812	59.2723	58.0986	58.9202	77.6995	75.3521	76.5258	76.8779	33.8028	34.7418	34.2723	33.216
	5	43.568	44.4175	45.9952	45.7524	85.6796	89.9272	87.8641	89.6845	21.1165	21.1165	20.5097	20.0243			5	31.338	34.1549	36.5023	34.2723	73.7089	75.1174	74.5305	73.3568	14.6714	14.9061	14.4366	14.4366
	6	10.801	10.801	11.6505	12.0146	88.1068	91.7476	88.4709	90.7767	8.73786	8.49515	8.61651	8.61651			6	7.39437	7.74648	7.86385	7.98122	73.0047	69.2488	69.7183	71.831	6.33803	6.69014	6.69014	6.33803
Fig 7E	Tumor size (mm^3)
PDX TM00193	Days	Vehicle						Osim						D9						D9 + Osim
	0	210.7	102.602	152.561	186.624	97.2405	156.816	70.304	282.408	271.472	251.896	289.132	106.434	123.008	285.404	115.34	171.088	265.6	127.008	230.625	168.776	124.93	285.404	225.264	120.933
	4	358.706	132.618	214.245	243.36	134.848	252.486	90.75	423.2	386.019	403.971	489.804	168.776	152.1	355.743	133.2	194.078	332.82	157.115	261.612	202.176	145.926	343.914	285.77	143.65
	7	463.89	154.213	258.75	278.842	174.902	285.404	84.564	641.144	354.025	463.89	573.248	191.558	173.4	436.774	147.994	243.089	384.75	181.3	291.964	246.054	164.152	428.125	352.352	169.016
	11	571.256	194.078	319.39	336.518	223.767	379.456	92.2625	695.75	323.783	508.086	629.856	181.3	202.176	504.21	169	272	455.762	196.992	324.576	265.243	171.396	401.628	329.122	157.115
	14	695.75	225	364.863	392.089	262.848	460.275	86.022	683.65	328.104	513.814	584.325	205.167	215.825	571.256	171.113	303.116	514.553	202.502	310.005	295.856	173.776	376.248	314.288	145.762
	18	800.112	255.528	411.892	430.612	293.486	509.012	77.064	715.008	374.666	545	601.126	191.558	227.254	610.018	178.596	328.738	530	205.167	288.684	288.684	161.84	335.962	282.408	135.168
	21	928.8	295.856	508.086	465.52	329.6	572.22	77.064	689.976	387.2	513.814	567.84	189.037	221.778	627.328	176.418	317.52	561.816	207.831	258.57	268.363	152.626	302.58	246.402	123.008
	25	1039.06	328.738	548.856	525.312	373.968	640.452	75.712	708.736	432.45	556.614	606.744	186.2	233.438	712.86	184.049	340.216	605.696	219.04	243.089	251.982	139.425	281.6	237.16	115.351
	28	1097.73	368.327	627.328	692.664	408.726	699.84	81.648	747.27	397.488	606.375	641.52	183.75	245.48	771.456	194.208	359.527	646.07	227.812	233.928	254.947	127.008	271.483	225.264	111.6
	32	1266.64	432.964	765.184	838.242	467.877	776.223	78.652	715.008	414.05	635.688	689.976	191.558	257.911	785.293	204.723	375.584	688.176	239.704	210.495	236.25	115.351	245.48	213.75	100.92
	35	1421	509.652	841	917.163	518.938	874.64	81.648	677.6	460.275	612.362	641.52	180.918	248.368	799.254	196.52	379.456	694.008	249.018	191.558	224.516	100.92	229.992	205.35	102.602
	39	1555.85	578.191	918.984	1034.44	576.24	1004.67	90.944	753.768	470.016	584.064	740.602	210.495	267.696	855.562	207.103	396.05	738.1	258.57	176.157	207.36	90.944	206.681	183.996	92.512
	42	1743.75	634.834	1010.23	1135.13	627.361	1068.63	97.47	715.008	509.652	612.362	721.28	233.928	280.845	913.385	218.05	413.1	771.456	255.528	161.604	191.1	81.648	190.44	169.016	84.564
	46	1897.97	676.512	1119.26	1278.49	686.816	1129.03	111.6	767.05	474.624	606.744	760.266	246.054	291.2	966.306	229.365	417.15	784	265.243	152.46	175.712	78.732	182.648	159.528	81.648
	49	2022.08	719.95	1189.83	1326.67	719.104	1173.19	106.171	767.05	484.563	556.614	721.28	255.528	294.4	997.228	231.886	426.471	804.447	258.57	161.604	183.298	75.843	175.071	145.926	77.2475
	53							119.072	835.44	460.275	578.191	780.275	275.2	305.087	1028.77	234.406	430.612	810.832	261.612	152.46	175.712	80.19	167.706	150.381	73.008
	56							106.171	787.176	540	606.375	807.36	258.57	294.4	1013.64	231.886	434.752	831.744	254.947	145.762	173.4	71.656	155.648	139.425	65
	60							111.6	715.008	493.973	561.816	766.764	245.48	297.6	1028.77	241.056	434.752	853.013	257.911	143.65	166.093	70.304	142.228	137.312	57.6
	63							99.238	734.217	519.453	578.191	733.824	230.625	300.8	1060.94	243.648	448.592	874.64	267.696	135.168	163.849	67.626	135.816	127.008	48.6
	67							97.47	767.05	479.859	556.614	670.68	225	319.39	1146.88	253.127	477.144	912.022	291.2	133.12	166.093	66.3255	133.956	131.072	57.6
	70							106.171	787.176	489.804	530.452	676.512	243.089	342.216	1227.01	275.625	506.88	980.947	305.087	121.086	161.604	57.6	121.835	121.086	53.016
	74							104.284	793.904	489.804	541.008	664.848	249.444	354.025	1271.95	281.25	537.824	1045.57	319.39	115.351	159.359	56.448	116.058	115.351	47.5875
	77							95.8455	767.05	485.002	510	670.68	252.486	378.45	1346.7	294.576	575	1103.38	337.561	113.49	157.115	53.016	112.091	113.49	46.575
	81							99.238	708.736	414.736	551.412	646.869	233.928	403.971	1396.45	316.368	625.931	1181.51	352.8	108	150.282	49.726	86.528	94.221	40.678
	84							100.92	715.008	442.225	589.472	617.98	219.04	430.612	1478.06	345.6	648.96	1254.53	359.856	97.556	137.216	43.56	74.431	86.2125	36.1415
	88							107.911	740.602	465.745	562.277	641.144	227.812	434.752	1509.2	348.8	654.368	1271.95	375.7	89.376	133.12	40.678	76.25	80.19	37.926
	91							115.2	773.663	470.45	584.325	606.375	233.928	438.893	1540.78	357.575	659.776	1308.99	391.988	80.19	119.072	37.926	79.3305	68.9265	37.044
	95							120.933	821.34	485.002	606.744	646.869	240.125	448.592	1572.79	369.82	683.55	1317.83	399.384	75.843	104.284	35.301	75	65	33.6
	98							124.93	849.364	530.452	629.695	664.848	230.625	467.046	1627.78	382.339	721.287	1385.1	408.726	70.304	100.92	34.4605	65.664	67.626	31.1805
	102							130.977	915.062	578.656	623.971	701.8	237.16	506.88	1705.28	404.6	760.384	1475.91	435.655	55.225	87.725	32	58.19	66.3255	29.602
	105							139.264	991.752	617.98	641.144	753.371	243.089	531.609	1785.18	421.572	815.36	1570.6	488.668	48.6	74.36	27.436	51.304	56.448	26.6955
	Tumor size (mm^3)
PDX TM00219	Days	Vehicle						Osim						D9						D9 + Osim
	0	147.994	166.464	187.308	62.208	197.173	81.12	245.48	65	85.176	221.778	142.884	119.072	262.4	166.093	219.04	109.651	74.1285	285.77	181.3	124.2	163.849	199.838	158.994	89.888
	4	161.792	219.04	245.134	75.429	259.002	90.396	295.245	70.227	103.488	249.018	182.648	141.312	299.671	172.827	227.254	113.132	81.12	317.52	196.992	128.774	173.776	219.375	168.338	98.3125
	7	191.896	249.018	281.627	87.079	316.894	105.593	298.526	77.2475	110.466	258.57	201.64	145.762	344.389	188.06	267.696	124.653	90.396	380.208	193.55	136.93	194.078	233.928	170.582	94.1015
	11	208.25	299.218	336.2	93.312	355.008	112.694	312.666	73.008	114.376	251.982	188.06	132.962	397.488	198.45	305.942	136.93	96.8	428.125	185.679	138.915	193.55	255.528	172.827	96.228
	14	237.141	335.962	375.7	101.92	379.456	120.094	323.783	77.2475	142.884	258.57	218.489	139.264	428.125	203.35	331.632	134.946	103.488	464.788	186.2	132.618	185.679	254.947	180.336	96.228
	18	265.696	367.84	431.695	105.056	473.812	130.235	331.632	80.19	130.235	271.483	201.64	143.65	470.016	226.482	367.096	147.875	114.376	489.268	170.582	128.375	155.648	226.482	164.775	87.88
	21	311.647	418.968	484.344	117.74	534.154	153.6	343.188	78.732	126	264.654	196	141.537	519.453	244.688	396.05	161.604	123.576	519.453	167.706	127.8	151.552	197.582	166.887	89.888
	25	354.025	499.408	561.834	133.2	610.018	184.96	335.16	75.843	121.835	267.696	212.544	143.65	509.012	257.032	387.2	168.776	121.835	555.955	170.582	132.095	153.6	198.45	179.56	96.228
	28	421.2	647.352	709.838	166.887	726	244.688	346.8	84.7	110.466	288	185.679	141.537	529.254	253.125	396.05	166.093	123.576	594.104	183.298	140.899	151.552	195.201	192.821	94.1015
	32	487.35	734.217	809.088	199.962	826.562	282.906	362.404	87.808	107.217	267.696	180.918	154.87	561.055	275.699	422.331	180.918	129.6	640.452	193.55	146.853	158.438	192.821	197.582	99.144
	35	565	849.364	910.318	234.476	973.626	324.769	392.089	90.944	110.466	267.696	183.298	166.635	582.624	281.627	434.752	178.024	131.4	664.042	192.821	144.869	167.706	190.44	189.584	96.9105
	39	650.475	967.46	1027	272.734	1104.84	375.7	441.099	92.512	117.74	288	178.024	164.255	616.512	302.688	458.397	185.679	137.677	682.344	182.648	142.884	159.744	181.804	179.56	99.144
	42	751.581	1063.69	1151.01	318.209	1263.24	429.792	464.788	97.47	119.422	291.2	180.336	178.956	640.452	311.647	497.664	205.167	156.325	733.824	175.071	136.462	152.806	174.24	161.792	89.232
	46	862.407	1183	1308.99	356.328	1407.67	486.68	513.814	94.08	123.576	280.845	185.679	191.808	664.042	326.114	523.418	207.831	158.438	740.096	167.706	126	144.15	166.887	147.994	84.5325
	49	974.902	1359.46	1456.87	398.816	1572.79	521.324	545	92.512	125.316	274.604	180.336	202.612	700.979	329.476	543.956	219.04	160.55	766.14	160.55	114.376	137.677	157.696	139.537	75.6315
	53							566.155	97.47	137.677	288.684	172.827	210.938	712.86	329.476	542.626	221.778	160.55	772.524	144.15	112.694	131.4	144.15	122.786	68.479
	56							587.826	97.47	150.822	288.684	188.06	222.376	751.581	344.45	563.558	224.516	162.662	778.909	131.4	103.488	121.104	131.4	115.34	66.27
	60							582.624	104.284	162.662	292.494	198.45	225.264	777.728	347.894	580	227.254	164.775	785.293	127.8	100.352	119.422	125.316	109.76	62.422
	63							633.938	104.284	188.06	313.992	200.9	234.196	818.748	359.856	613.836	236.25	172.062	805.752	113.715	91.854	109.76	117.74	105.875	58.725
	67							669.766	109.651	182.648	332.82	215.136	249.444	846.4	375.7	636.54	242.592	179.56	833.175	102.85	85.6745	102.85	116.058	95.506	53.24
	70							712.86	119.072	195.201	356.224	212.544	278.842	874.64	382.925	659.776	261.612	189.584	861.184	96.228	82.8655	96.228	114.376	92.697	48.9985
	74							765.184	130.977	211.722	397.808	229.992	299.671	896.63	403.082	670.592	274.604	191.896	874.64	93.312	81.461	89.888	116.614	89.888	49.368
	77							791.678	130.977	222.912	402.04	229.992	306.56	932.908	420.079	689.062	280.845	196.52	903.474	98.3125	82.8655	88.4835	111.012	84.5325	48.074
	81							812.25	137.216	228.096	424.128	241.875	325.125	1002.91	457.65	721.287	298.526	213.15	957.6	94.77	79.768	82.472	111.012	80	48.074
	84							818.748	139.264	237.141	424.128	244.688	328.738	1076.32	486.68	760.384	320.339	226.845	1028.77	89.888	75.429	73.75	101.92	78.75	47.1495
	88							831.744	141.312	230.688	406.272	241.875	332.35	1153.22	516.906	815.36	346.8	251.896	1111.32	81.9315	67.228	69.629	98.784	74.431	41.1845
	91							859.625	147.875	237.141	415.152	244.688	335.962	1169.35	525.742	834.176	357.637	250.463	1161.29	77.5	57.132	67.228	100.352	63.48	39.5035
	95							888.096	147.875	246.42	424.128	247.5	343.914	1231.43	550.525	883.728	386.019	255.792	1204.22	72.03	55.016	60.7475	98.784	66.816	39.69
	98							894.824	149.988	255.938	446.976	247.5	355.743	1295.66	583.358	928.464	406.56	268.324	1267.5	69.12	48.9985	51.304	93.775	66.27	38.663
	102							908.28	152.1	249.158	442.368	254.144	367.84	1362.05	609.854	971.919	427.734	281.25	1301.3	66.27	42.8655	44.1	87.079	62.422	36
	105							930.852	161.172	261.562	461.041	257.032	380.208	1409.55	650	1026.67	445.5	286.875	1367.78	64.061	43.218	42.336	87.48	64.061	36.982
	109							953.794	163.35	271.472	490.05	270.738	392.85	1458	683.467	1065.6	478.216	311.272	1415.12	62.422	47.432	48.4	94.08	70.8295	40.678
	112							984.189	172.827	281.627	510	291.2	405.769	1498.18	726.716	1116.3	508.07	337.014	1472.39	61.364	38.4	36.8	78.416	56.7	31.941
	Tumor size (mm^3)
PDX TM00199	Days	Vehicle						Osim						D9						D9 + Osim
	0	93.312	194.208	111.6	107.648	160.744	135.816	217.728	154.213	123.008	97.556	135.168	108	105.966	196.52	128.375	62.208	180.918	242.592	207.36	153.6	130.696	90.396	146.98	95.648
	4	101.92	233.28	132.962	134.946	190.782	148.838	239.062	156.325	124.93	95.874	141.537	109.8	115.2	215.6	142.884	62.208	196.599	288.684	207.36	160.55	120.6	81.12	155.682	89.2375
	7	116.058	288.99	145.762	152.1	224.325	172.827	260.876	178.024	123.008	97.556	139.425	108	126.852	233.28	154.213	64.512	213.16	313.45	201.64	167.706	117	75.429	151.838	86.022
	11	131.4	347.894	166.093	185.679	292.032	212.544	264.654	172.827	117.212	92.5965	145.926	104.43	137.216	254.634	156.325	65.664	221.778	328.104	185.679	160.55	111.392	71.25	140.4	77.064
	14	152.806	384.592	188.65	227.254	366.912	241.875	254.947	170.582	115.351	84.7	139.425	102.689	150.282	274.36	158.438	67.968	233.438	339.575	175.712	156.325	104.284	68.75	129.514	71.5275
	18	182.952	482.837	233.928	264.654	463.736	283.966	248.368	167.706	117.212	87.808	137.312	97.556	152.46	298.116	162.662	72.03	251.982	379.456	156.325	138.384	94.08	64.827	117.6	67.5
	21	221.804	622.913	289.132	305.087	566.636	327.228	239.062	165.528	115.351	81.648	133.12	99.238	156.816	320	184.96	77.5	281.6	431.664	142.884	126	84.564	55.016	109.35	58.752
	25	261.562	718.801	340.216	377.196	657.758	378.45	236.25	160.55	109.8	83.1875	127.008	94.221	163.849	334.611	200.9	86.528	302.58	473.812	126	110.466	78.652	50.625	97.344	49.6125
	28	305.809	854.456	396.9	451.315	752.328	458.397	229.992	155.648	104.43	78.732	131.072	97.556	171.088	349.648	211.722	89.888	324.576	508.086	114.376	99.825	67.5	42.336	78.336	42.527
	32	366.912	989.786	454.072	499.234	861.908	548.856	227.254	151.552	99.238	75.843	127.008	95.8455	178.537	370.44	220.32	94.77	335.962	533.022	96.8	91.2925	53.958	36	68.77	33.6
	35	412.51	1146.88	512.79	573.359	981.642	638.144	215.825	138.384	100.92	84.7	137.312	90.944	180.918	395.686	240.944	93.312	351.31	565	91.854	81.9315	45.3005	34.4	58.2435	30.42
	39	473.984	1300.14	611.104	657.758	1096.85	730.682	229.992	130.235	111.6	89.376	127.008	97.47	183.298	425.92	253.125	96.228	363.312	586.558	83.824	76.25	40.572	32.8	52.92	28.88
	42	516.906	1424.19	681.216	724.722	1209.67	823.601	218.489	122.4	100.92	95.8455	125.023	95.8455	191.1	467.877	265.696	99.825	379.456	608.634	78.03	70.8295	31.768	28.158	45.6	26.6955
	46	564.54	1548.4	732.05	781.488	1273.04	879.462	215.825	134.54	111.6	86.2125	113.49	92.5965	199.119	486.68	285.948	101.338	396.05	648.96	69.629	62.9565	31.046	27.436	41.8275	26.011
	49	597.861	1635.92	798.062	822.8	1347.14	930.852	199.119	136.462	109.8	87.725	108	89.376	207.36	501.642	296.447	102.85	413.1	698.389	64.512	55.6875	31.768	22.05	39.71	23.976
	53	632.462	1703.03	867.912	909.72	1436.48	1015.2	201.64	138.384	111.6	86.2125	106.171	92.5965	212.544	521.324	299.568	106.624	430.612	723.168	58.19	51.304	32.49	20.23	38.266	23.328
	56							196	138.384	109.8	84.7	107.911	87.808	217.728	525.742	307.2	112.091	438.893	756.25	52.65	47.1495	29.4335	18.513	33.048	20.23
	60							198.45	126	99.238	89.376	109.651	83.1875	223.818	530.16	321.489	110.466	457.056	776.223	46.225	39.5035	26.568	15.376	28.9	19.652
	63							193.55	124.2	100.92	80.19	120.933	84.7	232.73	562.176	332.838	117.74	475.695	817.216	42.336	36	23.12	16.896	28.322	18.513
	67							201.64	132.095	99.238	74.4385	122.793	83.1875	244.688	602.761	344.45	123.576	505.4	874.64	38.663	31.046	19.456	14.8955	26.136	16.896
	70							218.489	127.8	109.8	68.9265	109.651	78.732	263.841	637.562	351.339	129.6	541.018	925.946	37.8225	33.462	23.12	16.896	26.136	16.384
	74							193.55	126	99.238	74.36	107.911	75.843	276.822	660.654	375.7	133.2	573.359	972	41.454	32.7015	21.78	17.9685	26.6805	16.896
	77							185.679	116.058	97.556	68.9265	94.08	70.304	290.207	692.224	401.157	141.398	613.836	1019.55	38.663	31.941	21.2355	16.384	24.576	16.384
	81							170.582	106.624	87.808	61.2255	95.648	67.626	304	716.625	418.176	149.916	631.236	1043.9	37.8225	30.324	20.691	16.896	24.576	18.513
	84							156.325	96.228	84.7	58.8245	94.08	67.626	318.209	741.576	435.655	156.775	654.368	1093.75	34.4	27.38	19.602	15.376	24.064	17.9685
	88							133.956	86.528	78.732	58.8245	95.648	68.9265	329.476	775.656	449.55	160.744	683.55	1137.1	33.6	28.0645	23.275	13.95	23.552	17.408
	91							151.552	92.697	73.008	67.626	94.08	67.626	344.45	801.967	453.6	164.714	696.632	1163.26	31.1805	27.38	21.964	14.8955	21.6225	16.384
	95							167.706	99.825	74.36	68.9265	95.648	65	359.856	837.828	459.596	167.936	721.287	1198.15	33.6	26.568	19.602	13.95	22.528	15.376
	98							169.884	101.338	78.652	71.656	93.775	73.008	372.087	881.061	473.984	177.45	740.664	1261.33	30.42	24.5	19.602	13.5	22.016	14.8955
	102							174.24	108.841	81.648	73.008	100.352	74.36	384.592	925.75	488.668	193.027	760.384	1289.38	28.88	23.12	19.602	13.5	21.504	14.4
	105							191.896	120.094	87.808	70.304	105.593	73.008	401.157	978.764	518.938	203.456	792.55	1337.72	29.602	19.968	18.513	12.1945	20.992	13.95
	109							208.25	121.835	94.221	74.4385	105.056	77.2475	427.734	1026.67	539.136	214.245	834.176	1405.7	30.324	20.48	16.896	12.615	20.48	13.5
	112							214.243	125.316	104.43	67.626	110.466	78.732	445.5	1076.11	564.54	225.4	868.292	1454.6	27.38	18.7395	16.384	11.368	19.22	14.8955
	116							219.284	133.2	106.171	74.4385	108.192	80.19	473.984	1137.82	592.961	236.927	912.525	1526.36	29.602	19.22	16.384	12.1945	18.259	13.5
	119							230.688	139.537	111.6	73.008	114.376	81.648	508.07	1209.67	615	246.24	974.68	1600.42	28.88	20.48	15.376	10.976	17.7785	12.615
	123							238.464	145.119	119.072	74.4385	107.217	84.7	543.744	1264.72	650.25	265.586	1029.6	1703.03	29.6595	19.968	16.384	11.368	16.65	11.76
	126							253.127	155.682	124.93	70.227	106.624	86.2125	581.042	1329.98	692.224	285.912	1086.53	1771.94	28.158	17.7785	15.8565	11.368	16.2	11.368
	130							260.11	159.526	126.852	75.843	112.091	87.808							26.011	18.944	16.896	10.976	15.138	10.976
	133							262.848	168.683	132.962	77.2475	116.058	86.2125							25.3265	17.298	15.376	12.1945	15.75	10.976
	137							272.812	170.667	128.774	86.2125	113.715	89.376							23.976	15.75	13.5	10.976	15.3	10.976
	140							283.024	178.176	130.696	87.725	115.34	92.5965							23.976	16.8175	13.5	10.206	14.85	10.206
	144							304.2	180.224	138.915	94.08	121.104	94.221							24.624	17.92	12.615	9.8415	15.8565	8.788
	147							318.291	182.272	143.36	95.648	125.316	94.221							26.011	16.8175	12.615	9.126	16.896	8.4375
	151							329.6	192.238	145.408	97.216	129.6	97.556							23.328	16.337	13.5	9.126	15.8565	0
	154							351.339	202.005	143.36	99.0945	125.316	100.92							22.05	16.8175	12.1945	8.788	14.8955	0
	158							379.312	212.704	152.1	113.4	127.056	102.602							21.4375	17.92	12.615	0	13.5	0
	161							408.726	230.3	168.338	124.93	135	111.6							20.23	16.8175	13.5	0	13.95	0
	165							449.55	248.832	170.582	137.216	152.806	119.164							19.652	15.3	12.1945	0	13.95	0
	168							497.317	272.812	191.1	152.46	166.887	131.072							18.513	15.3	13.5	0	13.5	0
	172							527.962	275.625	196	166.464	174.24	137.312							17.9685	14.85	13.5	0	12.615	0
	175							576.24	307.242	212.544	183.75	184.96	143.748							17.9685	14.4	11.368	0	12.615	0
	179							622.913	342.216	244.688	196.599	202.176	152.1							17.9685	15.376	11.368	0	12.1945	0

## Sheet: Fig S2
Fig S2B
PC9			DMSO			Osim			Osim+NAC
	Apotosis (%)		3.36	4.01	4.43	52.58	55.95	56.61	28.28	27.75	28.92
HCC827			DMSO			Osim			Osim+NAC
	Apotosis (%)		5.82	6.8	6.37	43.25	42.13	43.62	19.59	20.66	22.06

## Sheet: Fig S5
Fig S5A
		pGL3-Luc					(-1000) to +1					(-420) to +1					(-100) to +1
293T	Vector	690.23	580.32	502.57	633.45		6480.58	7813.64	6608.56	7240.12		7201.27	5824.64	4812.68	6305.54		6113.82	5245.59	5355.12	5715.03
	VDR	472.54	545.12	428.46	539.12		24139.1	18183.5	23472.7	19182.5		9068.02	12083.1	8936.47	10455.2		6386.4	8205.34	6912.38	7862.47
		pGL3-Luc					(-1000) to +1					(-420) to +1					(-100) to +1
293T	DMSO	748.12	621.11	630.27	618.34		7481.32	7835.98	6746.02	7264.04		6139.93	7206.12	6588.03	6302.12		6782.37	4961.01	5304.34	6110.12
	Calcitriol	521.23	497.56	606.943	583.57		18124.1	15721	16430.4	15740.3		10123.5	9002.34	9746.17	10430.7		6408.04	6712.73	6140.21	6230.16

## Sheet: Fig S9
Fig S9A			DMSO				ACA				D9				ZA-10				ZA-18				JNJ-28583113				Econazole				Clotrimazole				2-APB				FFA				12-deacetylscalaradial				Carvacrol
PC-9/AR	Death(%)	Control	1	1	1	1	6.99035	4.65048	6.63937	5.58643	29.6465	30.2167	28.9624	30.2167	12.5359	13.3971	12.7273	13.5885	12.6882	12.3656	14.8387	12.6882	12.1693	12.3457	12.8748	13.0511	32	31.7	32.7	29.7	25.1302	24.1836	24.4676	23.805	13.5	12	13.6	14.6	2.00669	3.233	3.34448	2.00669	6.06607	7.62763	5.10511	4.98498	7.01704	10.8288	8.0566
		Osimertinib	25.8	26.4	26.9	25.3	41.3864	43.4922	43.0243	41.9713	64.0821	65.5644	65.4504	65.6784	52.5359	50.8134	54.4498	53.3014	45.3763	47.2043	47.0968	47.4194	46.9136	48.6773	49.9118	48.3245	45.3	45.5	44.8	41.5	45.859	45.2911	46.0483	45.6697	30.5	29.1	33.4	28.5	29.5429	28.5396	30.7692	31.8841	35.6156	36.9369	37.0571	37.0571	29.1943	30.2339	30.6959
			DMSO				ACA				D9				ZA-10				ZA-18				JNJ-28583113				Econazole				Clotrimazole				2-APB				FFA				12-deacetylscalaradial				Carvacrol
HCC827/AR	Death(%)	Control	1	1	1	1	16.2985	26.6866	24.4179	22.9851	29.6823	28.6789	27.0067	27.2575	15.4783	14.2609	16.4348	14.2609	16.9276	18.4931	17.0254	17.4168	42.1035	38.2208	39.477	37.6499	36.9952	36.5643	36.2413	35.7028	39.1648	36.7946	39.3905	35.553	9.45529	11.3052	12.0247	10.2775	24.3243	24.8759	23.3315	23.1109	3.20326	4.01864	2.73733	3.08678	12.5519	11.6183	11.9295
		Osimertinib	15.7246	13.0524	16.1357	14.594	54.9851	54.8657	52.597	54.2687	65.8863	66.388	65.5518	65.1338	47.3913	46.6087	48.8696	49.5652	41.7808	42.6615	40.998	42.0744	52.8377	53.7513	52.7235	54.2081	52.504	50.6731	50.2423	53.1502	54.5147	54.7404	55.4176	56.3205	22.0966	20.9661	21.5827	24.0493	19.6911	17.7055	17.3745	19.2499	26.0338	26.8492	26.0338	24.7525	26.3485	25.5187	24.3776
Fig S9B
PC9/AR		ACA				Osim				ACA + Osim						HCC827/AR		ACA				Osim				ACA + Osim
Concentration	1	98.0404	97.9234	99.6783	98.9763	73.4718	72.6528	76.2796	75.5777	68.4411	66.9202	68.5581	65.8672			Concentration	1	98.5075	97.6716	96.9552	97.4328	82.9851	84.6567	84.5373	81.9104	68.7761	67.4627	68.4179	70.9254
	2	96.9874	98.2743	97.6894	97.8064	70.5469	72.0679	71.2489	72.0679	66.5692	65.6332	65.8672	65.0483				2	97.3134	97.4328	96.3582	97.4328	82.6269	81.194	83.9403	82.0298	67.2239	66.3881	67.7015	66.8657
	3	94.4136	98.0404	95.1155	96.5195	72.1848	71.1319	70.7809	71.3659	61.4215	60.0175	60.4855	61.5385				3	96.597	95.7612	94.6866	95.6418	78.5672	78.0896	77.4925	77.8508	62.6866	60.6567	61.3731	62.4478
	4	93.0096	95.3495	93.3606	94.4136	70.8979	70.7809	71.5999	71.1319	58.6136	56.5078	56.9757	58.0287				4	95.6418	94.806	96.9552	94.209	78.4478	76.6567	76.8955	78.6866	54.209	54.806	50.6269	54.6866
	5	79.5554	78.0345	78.5025	80.2574	68.675	69.962	67.8561	70.079	52.413	50.1901	50.8921	49.2542				5	83.7015	73.3134	75.5821	77.0149	76.7761	75.3433	76.5373	74.9851	45.0149	45.1343	47.403	45.7313
	6	66.6862	66.5692	63.9953	65.2823	63.8783	64.9313	63.6443	64.1123	41.5326	40.5967	39.8947	41.8836				6	61.6119	57.791	59.5821	58.5075	74.1492	73.6716	72.9552	74.0298	37.6119	38.3284	36.4179	39.1642
PC9/AR		ZA-10				Osim				ZA-10 + Osim						HCC827/AR		ZA-10				Osim				ZA-10 + Osim
Concentration	1	96.1723	97.6077	95.0239	95.311	73.3971	73.1101	75.2153	74.5455	60	63.3493	61.1483	59.3301			Concentration	1	99.5652	98.7826	94.6957	96.5217	93.1304	94.2609	94.6957	93.2174	82.2609	83.0435	83.3913	83.5652
	2	98.5646	98.9474	96.1723	96.3636	72.5359	74.8325	74.067	75.1196	59.3301	57.8947	58.9474	58.2775				2	97.5652	96.9565	99.8261	98.8696	90.6087	91.8261	92.4348	90.2609	82.8696	83.3913	80.3478	80.7826
	3	93.1101	95.9809	95.2153	94.1627	72.5359	74.4498	73.0143	72.1531	52.2488	51.5789	50.2392	50.8134				3	93.8261	94.1739	94.4348	94.9565	90.2609	88.087	91.1304	90.5217	77.913	78	78.087	78.7826
	4	87.4641	86.6029	87.2727	86.4115	70.1435	72.1531	71.579	72.0574	47.4641	49.1866	45.5502	46.6986				4	92.7826	92.7826	93.3913	94.3478	90.087	90.1739	92.2609	90.9565	74.6087	75.5652	77.6522	76.6087
	5	63.2536	63.0622	59.5215	61.9139	70.0478	68.9952	72.0574	71.866	24.0191	24.5933	23.1579	23.8278				5	84.5217	85.7391	83.5652	85.7391	83.7391	85.3043	85.3043	86.6957	52.6087	53.3913	51.1304	50.4348
	6	11.6746	11.2919	11.2919	10.5263	67.6555	68.5168	68.134	67.4641	8.32536	7.46411	8.03828	7.17703				6	52.7826	51.7391	52.6087	51.0435	83.5652	82.6087	82.4348	81.2174	10.9565	10.6957	12.087	10.8696
PC9/AR		ZA-18				Osim				ZA-18 + Osim						HCC827/AR		ZA-18				Osim				ZA-18 + Osim
Concentration	1	93.9785	90.9677	92.9032	91.6129	73.4409	73.0108	75.3763	75.914	66.7742	68.0645	68.6021	71.6129			Concentration	1	98.5323	97.8474	95.5969	98.6301	91.1937	91.5851	92.6615	90.8024	85.3229	83.8552	85.5186	83.7573
	2	91.1828	93.2258	89.8925	90.5376	72.4731	72.043	74.1936	74.3011	60.8602	61.2903	63.1183	60.6452				2	97.6517	96.4775	98.6301	97.1624	89.726	90.8024	91.1937	88.6497	81.3111	82.1918	83.953	82.0939
	3	89.3548	91.1828	91.5054	90.8602	70.9677	72.6882	72.5807	72.1505	58.172	59.2473	59.0323	58.3871				3	92.1722	92.3679	93.7378	92.3679	90.8024	91.1937	89.726	87.5734	79.8434	82.2896	80.2348	80.0391
	4	87.3118	87.6344	85.1613	87.3118	73.871	71.0753	73.1183	73.0108	54.6237	52.7957	52.9032	52.5806				4	91.4873	92.0744	90.8024	87.2798	85.4207	85.3229	86.2035	87.2798	76.3209	76.908	78.0822	74.9511
	5	80.8602	78.172	77.8495	77.5269	70.1075	72.4731	73.0108	70.9677	44.7312	45.0538	44.9462	41.7204				5	83.0724	81.5069	82.9746	82.5832	83.4638	83.0724	81.3111	81.409	58.2192	57.3385	59.002	57.9256
	6	20.4301	21.2903	21.6129	21.6129	69.2473	69.6774	68.9247	68.2796	14.3011	14.6237	14.6237	13.7634				6	62.3288	63.1116	63.2094	64.1879	80.3327	79.6478	82.0939	81.6047	35.6164	34.7358	34.2466	34.1487
PC9/AR		JNJ-28583113				Osim				JNJ-28583113 + Osim						HCC827/AR		JNJ-28583113				Osim				JNJ-28583113 + Osim
Concentration	1	99.8362	98.6346	98.4162	98.9623	75.1502	72.0918	73.5117	75.3687	64.6641	63.8995	62.3703	64.0087			Concentration	1	98.754	99.4494	98.5222	99.2176	89.9449	86.9313	88.9018	86.8154	85.7722	86.3518	85.8881	87.1631
	2	98.5254	97.4331	97.7608	95.467	75.1502	76.5702	74.2763	76.024	61.0595	62.1518	62.9164	61.9334				2	97.479	97.9426	95.7404	97.1313	90.8722	89.0177	90.4086	89.2495	86.2359	85.5404	84.2654	86.6995
	3	97.5423	97.6516	96.7777	97.5423	75.2594	77.8809	74.7133	76.5702	57.4549	55.1611	58.0011	56.9088				3	96.5517	95.3926	94.929	96.6676	90.1768	93.654	90.9881	92.8427	82.6427	81.7154	84.845	83.1064
	4	90.7701	93.0639	94.5931	92.0808	70.781	74.2763	74.0579	72.8564	55.1611	55.4888	54.3965	56.035				4	88.2063	85.7722	88.4381	87.5109	85.7722	88.4381	87.8586	85.5404	69.0814	70.4723	69.3132	68.0383
	5	88.9132	89.3501	88.367	90.0055	71.3271	68.2687	71.1087	70.5625	52.3211	53.6319	53.0857	51.8842				5	64.9087	65.9519	65.6042	66.6474	88.67	85.7722	87.0472	88.67	48.5656	48.4497	49.1452	47.9861
	6	82.2501	83.3424	81.8132	80.9394	68.2687	67.1764	69.1425	67.8318	42.9274	45.9858	46.095	44.5658				6	46.7111	45.3202	47.8702	46.1316	86.0041	85.8881	84.3813	85.3086	16.1113	16.2272	15.2999	15.6476
[truncated: 1 more columns]

[truncated: 3 more sheets: Fig S10, Fig S12, Fig S13]
